# Supplementary material for: (±)-2-{3-[1-(2,4-Difluoro­phen­yl)eth­yl]-1,3-thia­zolidin-2-yl­idene}malononitrile
Source: Acta Crystallogr Sect E Struct Rep Online. 2011 Jun 22;67(Pt 7):o1774. doi: 10.1107/S1600536811023737 (PMC3151830; doi:10.1107/S1600536811023737)
Supplement: Supplementary file 1 [file e-67-o1774-sup1.cif]

##############################################################################
#                                                                            #
# This CIF contains the data in a paper accepted for publication in          #
# Acta Crystallographica Section E. It conforms to the requirements of       #
# Notes for Authors for Acta Crystallographica Section E, and has been       #
# peer reviewed under the auspices of the IUCr Commission on Journals.       #
#                                                                            #
# Full details of the Crystallographic Information File format               #
# are given in the paper "The Crystallographic Information File (CIF):       #
# a New Standard Archive File for Crystallography" by S. R. Hall, F. H.      #
# Allen and I. D. Brown [Acta Cryst. (1991), A47, 655-685].                  #
#                                                                            #
# The current version of the core CIF dictionary is obtainable from          #
# ftp://ftp.iucr.org/pub/cif_core.dic.                                       #
#                                                                            #
# Software is freely available for graphical display of the structure(s)     #
# in this CIF. For information consult the CIF software page                 #
# http://www.iucr.org/resources/cif/software.                                #
#                                                                            #
# This file may be used for bona fide research purposes within the           #
# scientific community so long as proper attribution is given to the journal # 
# article from which it was obtained.                                        #
#                                                                            #
##############################################################################
data_I
_audit_creation_method     SHELXL-97
_chemical_name_systematic
;
(+-)-2-{3-[1-(2,4-Difluorophenyl)ethyl]-1,3-thiazolidin-2-ylidene}malononitrile
;
_chemical_name_common     ?
_chemical_formula_moiety     'C14 H11 F2 N3 S'
_chemical_formula_sum     'C14 H11 F2 N3 S'
_chemical_formula_iupac     'C14 H11 F2 N3 S'
_chemical_formula_weight     291.32
_chemical_melting_point     ?
_symmetry_cell_setting     triclinic
_symmetry_space_group_name_H-M     'P -1'
_symmetry_space_group_name_Hall     '-P 1'
loop_
    _symmetry_equiv_pos_as_xyz
    'x, y, z'
    '-x, -y, -z'
_cell_length_a     7.6886(14)
_cell_length_b     8.9854(16)
_cell_length_c     10.8188(19)
_cell_angle_alpha     102.508(2)
_cell_angle_beta     90.940(2)
_cell_angle_gamma     112.861(2)
_cell_volume     668.1(2)
_cell_formula_units_Z     2
_cell_measurement_reflns_used     2422
_cell_measurement_theta_min     2.27
_cell_measurement_theta_max     25.11
_cell_measurement_temperature     296(2)
_exptl_crystal_description     block
_exptl_crystal_colour     colorless
_exptl_crystal_size_max     0.32
_exptl_crystal_size_mid     0.30
_exptl_crystal_size_min     0.28
_exptl_crystal_density_diffrn     1.448
_exptl_crystal_density_meas     ?
_exptl_crystal_density_method     'not measured'
_exptl_crystal_F_000     300
_exptl_absorpt_coefficient_mu     0.258
_exptl_absorpt_correction_type     multi-scan
_exptl_absorpt_process_details     '(SADABS; Sheldrick, 1996)'
_exptl_absorpt_correction_T_min     0.9220
_exptl_absorpt_correction_T_max     0.9313
_exptl_special_details
;
;
_diffrn_ambient_temperature     296(2)
_diffrn_radiation_type     MoK\a
_diffrn_radiation_wavelength     0.71073
_diffrn_radiation_source     'fine-focus sealed tube'
_diffrn_radiation_monochromator     graphite
_diffrn_measurement_device_type     'Bruker SMART CCD area-detector'
_diffrn_measurement_method     '\f and \w'
_diffrn_detector_area_resol_mean     ?
_diffrn_reflns_number     4810
_diffrn_reflns_av_R_equivalents     0.0311
_diffrn_reflns_av_sigmaI/netI     0.0400
_diffrn_reflns_theta_min     1.94
_diffrn_reflns_theta_max     25.00
_diffrn_reflns_theta_full     25.00
_diffrn_measured_fraction_theta_max     0.994
_diffrn_measured_fraction_theta_full     0.994
_diffrn_reflns_limit_h_min     -9
_diffrn_reflns_limit_h_max     9
_diffrn_reflns_limit_k_min     -10
_diffrn_reflns_limit_k_max     10
_diffrn_reflns_limit_l_min     -12
_diffrn_reflns_limit_l_max     12
_diffrn_standards_number     0
_diffrn_standards_interval_count     0
_diffrn_standards_interval_time     0
_diffrn_standards_decay_%     0
_refine_special_details
;
Refinement of <i>F</i>^2^ against ALL reflections. The weighted <i>R</i>-factor
<i>wR</i> and goodness of fit <i>S</i> are based on <i>F</i>^2^, conventional
<i>R</i>-factors <i>R</i> are based on <i>F</i>, with <i>F</i> set to zero for
negative <i>F</i>^2^. The threshold expression of <i>F</i>^2^ >
\s(<i>F</i>^2^) is used only for calculating <i>R</i>-factors(gt) <i>etc</i>.
and is not relevant to the choice of reflections for refinement.
<i>R</i>-factors based on <i>F</i>^2^ are statistically about twice as large
as those based on <i>F</i>, and <i>R</i>- factors based on ALL data will be
even larger.
;
_reflns_number_total     2332
_reflns_number_gt     2049
_reflns_threshold_expression     I>2\s(I)
_refine_ls_structure_factor_coef     Fsqd
_refine_ls_matrix_type     full
_refine_ls_R_factor_all     0.0457
_refine_ls_R_factor_gt     0.0410
_refine_ls_wR_factor_gt     0.1114
_refine_ls_wR_factor_ref     0.1156
_refine_ls_goodness_of_fit_ref     1.084
_refine_ls_restrained_S_all     1.084
_refine_ls_number_reflns     2338
_refine_ls_number_parameters     182
_refine_ls_number_restraints     0
_refine_ls_hydrogen_treatment     constr
_refine_ls_weighting_scheme     calc
_refine_ls_weighting_details
         'calc w=1/[\s^2^(Fo^2^)+(0.0521P)^2^+0.2818P] where P=(Fo^2^+2Fc^2^)/3'
_atom_sites_solution_hydrogens     geom
_atom_sites_solution_primary     direct
_atom_sites_solution_secondary     difmap
_refine_ls_shift/su_max     0.000
_refine_ls_shift/su_mean     0.000
_refine_diff_density_max     0.266
_refine_diff_density_min     -0.307
_refine_ls_extinction_method     none
_refine_ls_extinction_coef     ?
loop_
    _atom_type_symbol
    _atom_type_description
    _atom_type_scat_dispersion_real
    _atom_type_scat_dispersion_imag
    _atom_type_scat_source
    'C' 'C' 0.0033 0.0016
                         'International Tables Vol C Tables 4.2.6.8 and 6.1.1.4'
    'H' 'H' 0.0000 0.0000
                         'International Tables Vol C Tables 4.2.6.8 and 6.1.1.4'
    'N' 'N' 0.0061 0.0033
                         'International Tables Vol C Tables 4.2.6.8 and 6.1.1.4'
    'F' 'F' 0.0171 0.0103
                         'International Tables Vol C Tables 4.2.6.8 and 6.1.1.4'
    'S' 'S' 0.1246 0.1234
                         'International Tables Vol C Tables 4.2.6.8 and 6.1.1.4'
_computing_data_collection     'SMART (Bruker, 1998)'
_computing_cell_refinement     'SAINT (Bruker, 1999)'
_computing_data_reduction     'SAINT (Bruker, 1999)'
_computing_structure_solution     'SHELXS97 (Sheldrick, 2008)'
_computing_structure_refinement     'SHELXL97 (Sheldrick, 2008)'
_computing_molecular_graphics
   'ORTEPIII (Burnett & Johnson, 1996) and ORTEP-3 for Windows (Farrugia, 1997)'
_computing_publication_material     'SHELXL97 (Sheldrick, 2008)'
loop_
    _atom_site_type_symbol
    _atom_site_label
    _atom_site_fract_x
    _atom_site_fract_y
    _atom_site_fract_z
    _atom_site_U_iso_or_equiv
    _atom_site_adp_type
    _atom_site_calc_flag
    _atom_site_refinement_flags
    _atom_site_occupancy
    _atom_site_symmetry_multiplicity
    _atom_site_disorder_assembly
    _atom_site_disorder_group
    S S1 0.28619(9) 0.70036(7) -0.03503(5) 0.0493(2) Uani d . 1 1 . .
    F F1 -0.19221(18) 0.68270(16) 0.17886(11) 0.0523(3) Uani d . 1 1 . .
    F F2 -0.3465(2) 0.44311(19) 0.52735(15) 0.0678(4) Uani d . 1 1 . .
    C C1 0.2408(3) 0.8531(2) 0.07280(18) 0.0345(4) Uani d . 1 1 . .
    C C2 0.0263(3) 0.7988(2) 0.36404(17) 0.0357(4) Uani d . 1 1 . .
    N N1 0.2234(2) 0.8236(2) 0.18869(15) 0.0364(4) Uani d . 1 1 . .
    C C3 0.1633(3) 0.9200(2) 0.29655(18) 0.0361(4) Uani d . 1 1 . .
    H H3 0.0944 0.9755 0.2609 0.043 Uiso calc R 1 1 . .
    C C4 -0.1470(3) 0.6816(2) 0.30078(18) 0.0380(4) Uani d . 1 1 . .
    C C5 0.2315(3) 0.9856(2) 0.03016(18) 0.0366(4) Uani d . 1 1 . .
    C C6 -0.2757(3) 0.5620(3) 0.3520(2) 0.0463(5) Uani d . 1 1 . .
    H H6 -0.3904 0.4852 0.3063 0.056 Uiso calc R 1 1 . .
    C C7 0.0653(3) 0.7939(3) 0.48932(19) 0.0419(5) Uani d . 1 1 . .
    H H7 0.1785 0.8718 0.5365 0.050 Uiso calc R 1 1 . .
    C C8 0.2460(3) 0.9825(3) -0.1015(2) 0.0439(5) Uani d . 1 1 . .
    C C9 0.2356(3) 1.1362(3) 0.10832(19) 0.0409(5) Uani d . 1 1 . .
    N N2 0.2449(3) 1.2619(2) 0.1680(2) 0.0598(6) Uani d . 1 1 . .
    C C10 -0.2252(3) 0.5624(3) 0.4748(2) 0.0465(5) Uani d . 1 1 . .
    C C11 -0.0604(3) 0.6760(3) 0.5452(2) 0.0476(5) Uani d . 1 1 . .
    H H11 -0.0328 0.6746 0.6288 0.057 Uiso calc R 1 1 . .
    C C12 0.3374(3) 1.0542(3) 0.3821(2) 0.0504(5) Uani d . 1 1 . .
    H H12A 0.4102 1.0031 0.4156 0.076 Uiso calc R 1 1 . .
    H H12B 0.2974 1.1161 0.4512 0.076 Uiso calc R 1 1 . .
    H H12C 0.4140 1.1281 0.3335 0.076 Uiso calc R 1 1 . .
    N N3 0.2605(3) 0.9831(3) -0.20641(19) 0.0652(6) Uani d . 1 1 . .
    C C13 0.2830(4) 0.6928(3) 0.2078(2) 0.0634(7) Uani d . 1 1 . .
    H H13A 0.4078 0.7428 0.2559 0.076 Uiso calc R 1 1 . .
    H H13B 0.1944 0.6238 0.2558 0.076 Uiso calc R 1 1 . .
    C C14 0.2883(5) 0.5919(4) 0.0852(3) 0.0751(8) Uani d . 1 1 . .
    H H14A 0.1790 0.4861 0.0671 0.090 Uiso calc R 1 1 . .
    H H14B 0.4023 0.5701 0.0861 0.090 Uiso calc R 1 1 . .
loop_
    _atom_site_aniso_label
    _atom_site_aniso_U_11
    _atom_site_aniso_U_22
    _atom_site_aniso_U_33
    _atom_site_aniso_U_12
    _atom_site_aniso_U_13
    _atom_site_aniso_U_23
    S1 0.0637(4) 0.0392(3) 0.0472(3) 0.0227(3) 0.0196(3) 0.0102(2)
    F1 0.0570(8) 0.0552(8) 0.0364(6) 0.0142(6) -0.0043(5) 0.0111(6)
    F2 0.0685(9) 0.0637(9) 0.0746(10) 0.0176(7) 0.0297(7) 0.0388(8)
    C1 0.0313(9) 0.0328(10) 0.0370(10) 0.0098(8) 0.0066(8) 0.0092(8)
    C2 0.0404(10) 0.0367(10) 0.0332(10) 0.0181(9) 0.0077(8) 0.0097(8)
    N1 0.0428(9) 0.0359(9) 0.0375(9) 0.0193(7) 0.0116(7) 0.0158(7)
    C3 0.0417(11) 0.0346(10) 0.0340(10) 0.0163(8) 0.0056(8) 0.0101(8)
    C4 0.0446(11) 0.0404(11) 0.0309(9) 0.0195(9) 0.0052(8) 0.0075(8)
    C5 0.0398(10) 0.0346(10) 0.0347(10) 0.0121(8) 0.0055(8) 0.0124(8)
    C6 0.0435(11) 0.0400(11) 0.0509(12) 0.0129(9) 0.0093(9) 0.0089(9)
    C7 0.0447(11) 0.0467(12) 0.0337(10) 0.0174(9) 0.0045(8) 0.0104(9)
    C8 0.0458(12) 0.0423(11) 0.0413(12) 0.0132(9) 0.0045(9) 0.0142(9)
    C9 0.0464(11) 0.0390(11) 0.0422(11) 0.0167(9) 0.0106(9) 0.0205(9)
    N2 0.0860(15) 0.0423(11) 0.0621(13) 0.0318(11) 0.0249(11) 0.0224(10)
    C10 0.0529(13) 0.0453(12) 0.0490(12) 0.0220(10) 0.0229(10) 0.0212(10)
    C11 0.0592(14) 0.0574(13) 0.0353(10) 0.0283(11) 0.0140(10) 0.0192(10)
    C12 0.0515(13) 0.0445(12) 0.0461(12) 0.0094(10) -0.0007(10) 0.0120(10)
    N3 0.0812(15) 0.0721(15) 0.0408(11) 0.0256(12) 0.0064(10) 0.0205(10)
    C13 0.096(2) 0.0681(16) 0.0625(15) 0.0598(16) 0.0324(14) 0.0371(13)
    C14 0.124(3) 0.0629(16) 0.0657(17) 0.0628(18) 0.0195(16) 0.0223(13)
_geom_special_details
;
 All esds (except the esd in the dihedral angle between two l.s. planes)
 are estimated using the full covariance matrix.  The cell esds are taken
 into account individually in the estimation of esds in distances, angles
 and torsion angles; correlations between esds in cell parameters are only
 used when they are defined by crystal symmetry.  An approximate (isotropic)
 treatment of cell esds is used for estimating esds involving l.s. planes.
;
loop_
    _geom_bond_atom_site_label_1
    _geom_bond_atom_site_label_2
    _geom_bond_site_symmetry_2
    _geom_bond_distance
    _geom_bond_publ_flag
    S1 C1 . 1.7490(19) ?
    S1 C14 . 1.789(3) ?
    F1 C4 . 1.362(2) ?
    F2 C10 . 1.359(2) ?
    C1 N1 . 1.335(2) ?
    C1 C5 . 1.392(3) ?
    C2 C4 . 1.386(3) ?
    C2 C7 . 1.397(3) ?
    C2 C3 . 1.519(3) ?
    N1 C13 . 1.468(3) ?
    N1 C3 . 1.488(2) ?
    C3 C12 . 1.524(3) ?
    C3 H3 . 0.9800 ?
    C4 C6 . 1.375(3) ?
    C5 C9 . 1.421(3) ?
    C5 C8 . 1.425(3) ?
    C6 C10 . 1.376(3) ?
    C6 H6 . 0.9300 ?
    C7 C11 . 1.387(3) ?
    C7 H7 . 0.9300 ?
    C8 N3 . 1.144(3) ?
    C9 N2 . 1.148(3) ?
    C10 C11 . 1.362(3) ?
    C11 H11 . 0.9300 ?
    C12 H12A . 0.9600 ?
    C12 H12B . 0.9600 ?
    C12 H12C . 0.9600 ?
    C13 C14 . 1.447(4) ?
    C13 H13A . 0.9700 ?
    C13 H13B . 0.9700 ?
    C14 H14A . 0.9700 ?
    C14 H14B . 0.9700 ?
loop_
    _geom_angle_atom_site_label_1
    _geom_angle_atom_site_label_2
    _geom_angle_atom_site_label_3
    _geom_angle_site_symmetry_1
    _geom_angle_site_symmetry_3
    _geom_angle
    _geom_angle_publ_flag
    C1 S1 C14 . . 91.83(11) ?
    N1 C1 C5 . . 129.40(18) ?
    N1 C1 S1 . . 112.28(14) ?
    C5 C1 S1 . . 118.31(14) ?
    C4 C2 C7 . . 115.89(18) ?
    C4 C2 C3 . . 120.40(17) ?
    C7 C2 C3 . . 123.69(18) ?
    C1 N1 C13 . . 114.67(16) ?
    C1 N1 C3 . . 124.89(15) ?
    C13 N1 C3 . . 120.28(16) ?
    N1 C3 C2 . . 108.53(15) ?
    N1 C3 C12 . . 110.00(17) ?
    C2 C3 C12 . . 114.49(16) ?
    N1 C3 H3 . . 107.9 ?
    C2 C3 H3 . . 107.9 ?
    C12 C3 H3 . . 107.9 ?
    F1 C4 C6 . . 117.54(18) ?
    F1 C4 C2 . . 118.02(17) ?
    C6 C4 C2 . . 124.43(19) ?
    C1 C5 C9 . . 125.92(17) ?
    C1 C5 C8 . . 117.88(18) ?
    C9 C5 C8 . . 115.58(17) ?
    C4 C6 C10 . . 116.3(2) ?
    C4 C6 H6 . . 121.8 ?
    C10 C6 H6 . . 121.8 ?
    C11 C7 C2 . . 121.7(2) ?
    C11 C7 H7 . . 119.1 ?
    C2 C7 H7 . . 119.1 ?
    N3 C8 C5 . . 178.6(2) ?
    N2 C9 C5 . . 176.8(2) ?
    F2 C10 C11 . . 118.9(2) ?
    F2 C10 C6 . . 118.0(2) ?
    C11 C10 C6 . . 123.1(2) ?
    C10 C11 C7 . . 118.5(2) ?
    C10 C11 H11 . . 120.8 ?
    C7 C11 H11 . . 120.8 ?
    C3 C12 H12A . . 109.5 ?
    C3 C12 H12B . . 109.5 ?
    H12A C12 H12B . . 109.5 ?
    C3 C12 H12C . . 109.5 ?
    H12A C12 H12C . . 109.5 ?
    H12B C12 H12C . . 109.5 ?
    C14 C13 N1 . . 109.3(2) ?
    C14 C13 H13A . . 109.8 ?
    N1 C13 H13A . . 109.8 ?
    C14 C13 H13B . . 109.8 ?
    N1 C13 H13B . . 109.8 ?
    H13A C13 H13B . . 108.3 ?
    C13 C14 S1 . . 109.04(17) ?
    C13 C14 H14A . . 109.9 ?
    S1 C14 H14A . . 109.9 ?
    C13 C14 H14B . . 109.9 ?
    S1 C14 H14B . . 109.9 ?
    H14A C14 H14B . . 108.3 ?
loop_
    _geom_hbond_atom_site_label_D
    _geom_hbond_atom_site_label_H
    _geom_hbond_atom_site_label_A
    _geom_hbond_site_symmetry_A
    _geom_hbond_distance_DH
    _geom_hbond_distance_HA
    _geom_hbond_distance_DA
    _geom_hbond_angle_DHA
    C12 H12B Cg1 2_576 0.96 2.94 3.848(3) 158
_iucr_refine_instructions_details
;
TITL 11 in P-1
CELL  0.71073   7.6886   8.9854  10.8188  102.508   90.940  112.861
ZERR     2.00   0.0014   0.0016   0.0019    0.002    0.002    0.002
LATT   1
SFAC  C    H    N    F    S
UNIT  28   22    6    4    2
MERG   2
SHEL 40 0.84
FMAP   2
PLAN    4
ACTA    50.00
BOND   $H
L.S.   5
TEMP    23.00
WGHT    0.052100    0.281800
FVAR       1.00287
S1    5    0.286189    0.700360   -0.035033    11.00000    0.06369    0.03923 =
         0.04724    0.01019    0.01964    0.02275
F1    4   -0.192208    0.682699    0.178861    11.00000    0.05695    0.05521 =
         0.03641    0.01110   -0.00427    0.01422
F2    4   -0.346468    0.443113    0.527350    11.00000    0.06846    0.06367 =
         0.07457    0.03879    0.02966    0.01762
C1    1    0.240764    0.853098    0.072803    11.00000    0.03134    0.03280 =
         0.03698    0.00916    0.00655    0.00984
C2    1    0.026339    0.798788    0.364036    11.00000    0.04035    0.03672 =
         0.03316    0.00971    0.00774    0.01813
N1    3    0.223392    0.823613    0.188692    11.00000    0.04283    0.03588 =
         0.03746    0.01580    0.01164    0.01927
C3    1    0.163329    0.919976    0.296549    11.00000    0.04174    0.03456 =
         0.03399    0.01013    0.00562    0.01635
AFIX  13
H3    2    0.094388    0.975465    0.260884    11.00000   -1.20000
AFIX   0
C4    1   -0.147008    0.681624    0.300784    11.00000    0.04457    0.04042 =
         0.03085    0.00749    0.00522    0.01946
C5    1    0.231527    0.985555    0.030158    11.00000    0.03980    0.03456 =
         0.03467    0.01241    0.00550    0.01211
C6    1   -0.275666    0.562038    0.352027    11.00000    0.04346    0.04000 =
         0.05086    0.00888    0.00932    0.01287
AFIX  43
H6    2   -0.390438    0.485154    0.306266    11.00000   -1.20000
AFIX   0
C7    1    0.065323    0.793914    0.489315    11.00000    0.04466    0.04674 =
         0.03368    0.01036    0.00451    0.01735
AFIX  43
H7    2    0.178530    0.871754    0.536468    11.00000   -1.20000
AFIX   0
C8    1    0.246015    0.982503   -0.101459    11.00000    0.04582    0.04227 =
         0.04132    0.01421    0.00452    0.01323
C9    1    0.235565    1.136211    0.108321    11.00000    0.04639    0.03903 =
         0.04224    0.02046    0.01062    0.01666
N2    3    0.244864    1.261921    0.168016    11.00000    0.08605    0.04234 =
         0.06209    0.02244    0.02495    0.03178
C10   1   -0.225226    0.562393    0.474777    11.00000    0.05295    0.04530 =
         0.04896    0.02116    0.02287    0.02199
C11   1   -0.060414    0.676014    0.545199    11.00000    0.05923    0.05740 =
         0.03530    0.01925    0.01405    0.02834
AFIX  43
H11   2   -0.032820    0.674572    0.628838    11.00000   -1.20000
AFIX   0
C12   1    0.337364    1.054224    0.382116    11.00000    0.05147    0.04454 =
         0.04606    0.01196   -0.00073    0.00941
AFIX 137
H12A  2    0.410246    1.003075    0.415558    11.00000   -1.50000
H12B  2    0.297431    1.116076    0.451175    11.00000   -1.50000
H12C  2    0.414009    1.128058    0.333500    11.00000   -1.50000
AFIX   0
N3    3    0.260510    0.983111   -0.206405    11.00000    0.08122    0.07207 =
         0.04084    0.02052    0.00639    0.02562
C13   1    0.282951    0.692826    0.207823    11.00000    0.09641    0.06812 =
         0.06245    0.03707    0.03243    0.05981
AFIX  23
H13A  2    0.407765    0.742828    0.255922    11.00000   -1.20000
H13B  2    0.194399    0.623796    0.255820    11.00000   -1.20000
AFIX   0
C14   1    0.288282    0.591886    0.085180    11.00000    0.12440    0.06289 =
         0.06571    0.02228    0.01954    0.06281
AFIX  23
H14A  2    0.179040    0.486105    0.067055    11.00000   -1.20000
H14B  2    0.402273    0.570052    0.086103    11.00000   -1.20000
HKLF    4
REM  11 in P-1
REM R1 =  0.0410 for   2050 Fo > 4sig(Fo)  and  0.0457 for all   2338 data
REM    182 parameters refined using      0 restraints
END
WGHT      0.0521      0.2819
REM Highest difference peak  0.266,  deepest hole -0.307,  1-sigma level  0.088
Q1    1   0.5095  0.6933  0.1183  11.00000  0.05    0.27
Q2    1   0.3178  0.4915  0.0649  11.00000  0.05    0.25
Q3    1   0.0000  1.0000  0.5000  10.50000  0.05    0.24
Q4    1   0.5242  0.8264 -0.0493  11.00000  0.05    0.23
;
data_global
_journal_date_recd_electronic     2011-06-12
_journal_date_accepted     2011-06-17
_journal_name_full     'Acta Crystallographica, Section E'
_journal_year     2011
_journal_volume     67
_journal_issue      7
_journal_page_first     o1774
_journal_page_last     o1774
_journal_paper_category     QO
_journal_coeditor_code     DN2699
_publ_contact_author_name     'Liang-zhong Xu'
_publ_contact_author_address
;
College of Chemistry and Molecular Engineering,
Qingdao University of Science and Technology,
Qingdao 266042,
People's Republic of China
;
_publ_contact_author_email     blessliulei@126.com
_publ_contact_author_fax     '86-532-84023177'
_publ_contact_author_phone     '86-532-84023177'
_publ_section_title
;
(+-)-2-{3-[1-(2,4-Difluorophenyl)ethyl]-1,3-thiazolidin-2-ylidene}malononitrile
;
loop_
    _publ_author_name
    _publ_author_address
    'Lei Liu'
;
College of Chemistry and Molecular Engineering,
Qingdao University of Science and Technology,
Qingdao 266042,
People's Republic of China
;
    'Tao Song'
;
College of Chemistry and Molecular Engineering,
Qingdao University of Science and Technology,
Qingdao 266042,
People's Republic of China
;
    'Liang-zhong Xu'
;
College of Chemistry and Molecular Engineering,
Qingdao University of Science and Technology,
Qingdao 266042,
People's Republic of China
;
