# Supplementary material for: (±)-2-{3-[1-(2,4-Difluoro­phen­yl)eth­yl]-1,3-thia­zolidin-2-yl­idene}malononitrile
Source: Acta Crystallogr Sect E Struct Rep Online. 2011 Jun 22;67(Pt 7):o1774. doi: 10.1107/S1600536811023737 (PMC3151830; doi:10.1107/S1600536811023737)
Supplement: Supplementary file 2 [file e-67-o1774-Isup2.hkl]

# 
# h,k,l, Fc-squared, Fo-squared, sigma(Fo-squared) and status flag 
# 
data_I
_shelx_title ' 11 in P-1' 
_shelx_refln_list_code          4 
_shelx_F_calc_maximum      117.39 
_exptl_crystal_F_000       300.00 
_reflns_d_resolution_high  0.8409 
 
loop_ 
 _symmetry_equiv_pos_as_xyz 
 'x, y, z' 
 '-x, -y, -z' 
 
_cell_length_a     7.6886 
_cell_length_b     8.9854 
_cell_length_c    10.8188 
_cell_angle_alpha 102.508 
_cell_angle_beta   90.940 
_cell_angle_gamma 112.861 
 
_shelx_F_squared_multiplier     1.000 
 
loop_ 
 _refln_index_h 
 _refln_index_k 
 _refln_index_l 
 _refln_F_squared_calc 
 _refln_F_squared_meas 
 _refln_F_squared_sigma 
 _refln_observed_status 
   1   0   0      603.79      556.41     17.27 o 
   2   0   0    13779.57     7192.07    971.57 o 
   3   0   0      163.43      167.44      8.61 o 
   4   0   0     1139.04     1148.19     28.04 o 
   5   0   0        0.45        0.23      0.22 o 
   6   0   0       56.34       56.46      2.25 o 
   7   0   0        2.66        1.57      0.51 o 
   8   0   0        3.37        3.82      1.14 o 
  -8   1   0        0.10        0.13      0.45 o 
  -7   1   0       10.22        5.28      3.45 o 
  -6   1   0        0.25        0.00      0.19 o 
  -5   1   0        2.57        1.53      0.37 o 
  -4   1   0      102.80      105.15      5.12 o 
  -2   1   0      305.64      273.80      8.49 o 
  -1   1   0      175.75      149.57      6.33 o 
   0   1   0       25.09       30.55      0.95 o 
   1   1   0     1088.16     1008.72     40.44 o 
   2   1   0      638.64      614.44     15.04 o 
   3   1   0      351.23      362.92      9.00 o 
   4   1   0      654.96      673.63     16.56 o 
   5   1   0      157.76      166.91      5.44 o 
   6   1   0       60.61       66.25      2.62 o 
   7   1   0        9.28        6.96      0.88 o 
  -8   2   0       13.63       15.05      1.19 o 
  -7   2   0       19.13       21.72      1.16 o 
  -6   2   0       95.67      103.16      3.52 o 
  -5   2   0       22.45       28.29      1.02 o 
  -4   2   0      138.98      124.97     10.05 o 
  -3   2   0        0.05        0.45      0.35 o 
  -2   2   0     5000.41     4785.78    138.65 o 
  -1   2   0     2002.80     1841.68    191.26 o 
   0   2   0      172.95      181.46      4.51 o 
   1   2   0      183.88      175.30      5.33 o 
   2   2   0     1062.36     1022.69     29.96 o 
   3   2   0        3.66        4.38      0.46 o 
   4   2   0      367.80      377.13     11.94 o 
   5   2   0       50.74       51.27      2.14 o 
   6   2   0       39.57       35.44      1.77 o 
   7   2   0        5.49        5.64      0.88 o 
  -8   3   0        0.53        1.34      0.47 o 
  -7   3   0       60.76       64.19      2.06 o 
  -6   3   0        5.89        4.75      0.47 o 
  -5   3   0        0.27        0.00      0.15 o 
  -4   3   0      350.32      345.41     10.81 o 
  -3   3   0       14.42       18.58      1.13 o 
  -2   3   0     1413.32     1431.65     42.46 o 
  -1   3   0       11.35       15.49      0.90 o 
   0   3   0      992.43      983.92     23.88 o 
   1   3   0        9.46        8.39      0.53 o 
   2   3   0      188.27      187.36      5.84 o 
   3   3   0        1.78        1.24      0.65 o 
   4   3   0       54.24       54.02      2.84 o 
   5   3   0      120.20      112.34      4.30 o 
   6   3   0       10.00       14.92      1.42 o 
  -9   4   0        1.12        2.19      1.06 o 
  -8   4   0       29.45       33.86      1.79 o 
  -7   4   0       58.90       59.89      2.38 o 
  -6   4   0      197.40      203.97      9.99 o 
  -5   4   0      153.88      161.25      4.34 o 
  -4   4   0       17.68       17.16      0.66 o 
  -3   4   0     1517.32     1593.40     47.27 o 
  -2   4   0       17.23       22.55      0.94 o 
  -1   4   0        3.27        6.47      0.34 o 
   0   4   0      168.79      178.60      4.53 o 
   1   4   0        7.15        4.73      0.27 o 
   2   4   0      131.89      132.19      5.36 o 
   3   4   0       75.43       71.07      2.66 o 
   4   4   0       25.61       30.74      3.00 o 
   5   4   0        2.89        0.77      0.46 o 
   6   4   0       67.32       76.45      3.17 o 
  -9   5   0       26.30       27.93      2.60 o 
  -8   5   0        2.57        4.32      0.70 o 
  -7   5   0      172.97      184.72      6.13 o 
  -6   5   0       57.82       65.01      2.50 o 
  -5   5   0      247.87      262.00      8.28 o 
  -4   5   0       31.68       37.28      1.52 o 
  -3   5   0       86.25       94.94      4.38 o 
  -2   5   0       70.95       58.57      1.64 o 
  -1   5   0        1.47        4.34      0.33 o 
   0   5   0       63.13       64.55      1.81 o 
   1   5   0        9.10        9.65      0.74 o 
   2   5   0      112.02      117.82      5.93 o 
   3   5   0       60.67       57.10      2.35 o 
   4   5   0        5.63        5.39      0.74 o 
   5   5   0        0.42        1.81      0.58 o 
  -8   6   0       13.52       15.61      1.99 o 
  -7   6   0        1.06        1.24      0.48 o 
  -6   6   0      339.49      361.20     11.31 o 
  -5   6   0       34.26       33.48      1.54 o 
  -4   6   0      487.89      526.83     26.63 o 
  -3   6   0       53.46       53.73      2.01 o 
  -2   6   0      731.28      764.99     22.89 o 
  -1   6   0       35.61       31.31      1.03 o 
   0   6   0      139.70      160.06      6.46 o 
   1   6   0       41.73       40.43      1.72 o 
   2   6   0       45.18       42.78      1.88 o 
   3   6   0        4.05        4.44      0.68 o 
   4   6   0        0.22        0.18      0.45 o 
  -8   7   0       29.00       27.25      1.54 o 
  -7   7   0       65.54       65.53      2.65 o 
  -6   7   0       97.95      100.81      4.38 o 
  -5   7   0      310.24      311.70      9.79 o 
  -4   7   0      140.57      147.49      4.90 o 
  -3   7   0      311.99      291.06      9.09 o 
  -2   7   0      434.69      419.40     12.85 o 
  -1   7   0      243.13      238.96     10.23 o 
   0   7   0      328.79      326.82     10.04 o 
   1   7   0        0.93        0.94      0.49 o 
   2   7   0      381.41      391.75     12.18 o 
   3   7   0       17.04       15.14      1.32 o 
  -8   8   0       11.80       12.75      2.03 o 
  -7   8   0        0.70        1.12      0.48 o 
  -6   8   0        0.06        0.00      0.34 o 
  -5   8   0        0.43        0.55      0.34 o 
  -4   8   0        9.13        8.08      0.77 o 
  -3   8   0       24.60       24.52      1.25 o 
  -2   8   0       70.75       65.77      3.41 o 
  -1   8   0      118.35      120.98      5.68 o 
   0   8   0      209.62      211.44      9.42 o 
   1   8   0       19.24       19.57      1.71 o 
   2   8   0        2.76        3.60      1.38 o 
  -7   9   0        0.83        0.27      0.43 o 
  -6   9   0       32.09       37.64      1.79 o 
  -5   9   0       27.87       31.55      1.56 o 
  -4   9   0       54.76       54.82      2.28 o 
  -3   9   0       27.93       30.77      2.03 o 
  -2   9   0        2.00        2.27      0.73 o 
  -1   9   0       67.39       69.75      3.82 o 
   0   9   0        7.27        9.50      1.30 o 
   1   9   0        0.77        0.65      0.73 o 
  -5  10   0       52.96       55.80      2.38 o 
  -4  10   0        0.63        0.49      0.57 o 
  -3  10   0       17.55       18.35      1.62 o 
  -2  10   0        6.95        7.88      1.22 o 
   1 -10   1       11.06        9.50      1.30 o 
   2 -10   1       77.24       72.67      3.98 o 
   3 -10   1       12.30       12.83      1.46 o 
   4 -10   1        1.65        0.81      0.57 o 
   5 -10   1       40.19       40.20      1.99 o 
   6 -10   1        0.66        0.42      0.45 o 
  -1  -9   1       36.17       40.11      2.76 o 
   0  -9   1        3.31        2.44      0.73 o 
   1  -9   1      157.42      158.74      7.39 o 
   2  -9   1       33.94       29.80      2.03 o 
   3  -9   1      276.62      257.15     11.12 o 
   4  -9   1       13.35       13.24      1.01 o 
   5  -9   1       42.75       48.43      2.07 o 
   6  -9   1       20.31       21.62      1.30 o 
   7  -9   1        0.00        0.00      0.81 o 
  -2  -8   1        2.69        1.22      0.73 o 
  -1  -8   1      184.15      198.69      9.01 o 
   0  -8   1      112.73      109.37      5.28 o 
   1  -8   1       71.48       68.77      3.57 o 
   2  -8   1        1.27        1.62      0.57 o 
   3  -8   1       71.99       72.50      2.68 o 
   4  -8   1        0.28        0.51      0.31 o 
   5  -8   1        3.85        3.71      0.54 o 
   6  -8   1       10.78       10.89      0.93 o 
   7  -8   1        6.70        6.79      0.80 o 
   8  -8   1        1.04        0.97      0.81 o 
  -3  -7   1        0.53        0.00      0.40 o 
  -2  -7   1       19.98       22.31      1.35 o 
  -1  -7   1       28.98       29.02      1.87 o 
   0  -7   1       62.71       55.89      2.18 o 
   1  -7   1       74.60       67.88      3.41 o 
   2  -7   1       11.20       10.37      0.74 o 
   3  -7   1      477.99      451.70     13.75 o 
   4  -7   1       51.34       53.80      2.15 o 
   5  -7   1      366.21      372.68     11.56 o 
   6  -7   1       15.96       17.59      1.09 o 
   7  -7   1       94.10      103.63      3.73 o 
   8  -7   1        4.95        4.30      1.14 o 
  -4  -6   1        0.04        0.83      0.93 o 
  -3  -6   1        0.03        0.49      0.40 o 
  -2  -6   1      383.68      404.65     12.41 o 
  -1  -6   1      236.67      230.40      9.50 o 
   0  -6   1      259.27      273.72     11.61 o 
   1  -6   1       46.49       40.24      1.28 o 
   2  -6   1      340.21      333.22      8.31 o 
   3  -6   1       44.70       39.43      2.40 o 
   4  -6   1      119.14      115.88      3.90 o 
   5  -6   1        8.75       11.48      1.06 o 
   6  -6   1       96.17       96.89      3.43 o 
   7  -6   1        6.87        6.28      0.85 o 
   8  -6   1      131.82      130.00      7.15 o 
  -5  -5   1       26.44       32.46      1.79 o 
  -4  -5   1       18.80       17.58      1.42 o 
  -3  -5   1      136.59      142.17      4.84 o 
  -2  -5   1        4.92        5.11      0.64 o 
  -1  -5   1       16.52       15.78      1.75 o 
   0  -5   1       16.14       14.99      0.87 o 
   1  -5   1        7.54        7.67      0.49 o 
   2  -5   1      183.61      226.44      5.69 o 
   3  -5   1       83.09       89.12      2.35 o 
   4  -5   1       76.13       88.23      3.00 o 
   5  -5   1       91.10       92.43      3.18 o 
   6  -5   1       16.50       16.62      1.05 o 
   7  -5   1       68.61       71.47      2.75 o 
   8  -5   1       18.13       22.57      2.19 o 
   9  -5   1       25.18       25.90      2.44 o 
  -6  -4   1       25.63       27.01      2.03 o 
  -5  -4   1       27.55       36.24      1.91 o 
  -4  -4   1      577.70      583.63     17.68 o 
  -3  -4   1      450.30      477.10     14.47 o 
  -2  -4   1      333.07      354.58     11.53 o 
  -1  -4   1        0.86        0.40      0.12 o 
   0  -4   1      198.90      216.18      7.87 o 
   1  -4   1      144.54      133.10      3.38 o 
   2  -4   1        0.04        0.00      0.11 o 
   3  -4   1        0.57        0.11      0.20 o 
   4  -4   1       75.01       79.65      2.19 o 
   5  -4   1        8.24       10.04      0.54 o 
   6  -4   1       27.71       27.98      2.03 o 
   7  -4   1       39.44       40.84      2.84 o 
   8  -4   1        1.38        1.30      0.81 o 
   9  -4   1        3.19        2.84      1.06 o 
  -7  -3   1        0.03        0.43      0.54 o 
  -6  -3   1        1.05        1.84      0.57 o 
  -5  -3   1        0.54        0.07      0.39 o 
  -4  -3   1       78.47       78.73      2.91 o 
  -3  -3   1      304.07      275.41     13.40 o 
  -2  -3   1      144.07      138.15      3.59 o 
  -1  -3   1      611.92      583.73     14.29 o 
   0  -3   1      676.42      691.64     16.81 o 
   1  -3   1      363.95      350.87      8.61 o 
   2  -3   1       23.06       26.00      0.75 o 
   3  -3   1       24.53       23.38      0.75 o 
   4  -3   1        0.66        0.59      0.25 o 
   5  -3   1       56.55       52.23      2.23 o 
   6  -3   1        0.08        0.49      0.22 o 
   7  -3   1        6.30        5.32      0.51 o 
   8  -3   1        0.60        0.65      0.65 o 
  -7  -2   1        0.31        0.16      0.51 o 
  -6  -2   1        0.02        0.04      0.37 o 
  -5  -2   1      219.91      223.97      7.22 o 
  -4  -2   1      177.36      172.65      5.56 o 
  -3  -2   1       21.21       38.55      1.21 o 
  -2  -2   1      127.64       97.98      3.93 o 
  -1  -2   1       77.37       80.31      2.09 o 
   0  -2   1       23.71       24.37      0.83 o 
   1  -2   1     2912.48     2796.33    142.01 o 
   2  -2   1      460.43      466.12     13.62 o 
   3  -2   1     1054.29      987.30     23.99 o 
   4  -2   1      297.79      304.36      7.62 o 
   5  -2   1      972.93      932.59     27.38 o 
   6  -2   1       39.10       39.55      1.78 o 
   7  -2   1       42.11       53.98      4.26 o 
   8  -2   1       24.41        1.87      0.65 o 
  -8  -1   1       32.90       38.33      4.67 o 
  -7  -1   1       29.82       22.26      1.42 o 
  -6  -1   1      256.30      260.85      8.34 o 
  -5  -1   1        0.46        0.84      0.29 o 
  -4  -1   1      145.89      127.73      4.71 o 
  -3  -1   1       43.36       49.06      1.47 o 
  -2  -1   1      210.42      211.84     10.26 o 
  -1  -1   1     1049.13      914.43     26.33 o 
   0  -1   1       84.71       63.92      6.70 o 
   1  -1   1     4528.41     4409.30    143.87 o 
   2  -1   1       90.32       95.33     15.91 o 
   3  -1   1      901.36      784.86     32.84 o 
   4  -1   1       74.97       93.85      2.55 o 
   5  -1   1       14.96        8.96      0.69 o 
   6  -1   1       21.83       25.52      1.04 o 
   7  -1   1       23.88       27.37      1.44 o 
   8  -1   1        4.44        3.33      1.06 o 
  -8   0   1        0.96        0.35      1.18 o 
  -7   0   1       26.42       27.16      2.48 o 
  -6   0   1       15.30       16.71      0.85 o 
  -5   0   1        3.16        2.04      0.32 o 
  -4   0   1     1149.41     1221.70     29.85 o 
  -3   0   1      133.31      144.56      3.76 o 
  -2   0   1     5266.69     5143.55    149.31 o 
  -1   0   1        0.01        0.30      0.08 o 
   0   0   1      394.73      409.26     15.59 o 
   1   0   1     1330.04     1284.87     31.11 o 
   2   0   1     3264.25     3655.30    235.87 o 
   3   0   1      267.78      256.98      6.44 o 
   4   0   1      521.58      475.01     11.79 o 
   5   0   1       22.96       30.75      1.12 o 
   6   0   1      213.27      205.89      6.64 o 
   7   0   1        8.74        9.45      0.96 o 
   8   0   1       33.52       28.01      2.52 o 
  -8   1   1        4.92        3.32      0.66 o 
  -7   1   1        0.50        0.15      0.31 o 
  -6   1   1       78.41       73.87      2.65 o 
  -5   1   1       14.13       14.85      0.86 o 
  -4   1   1       76.51       66.56      2.29 o 
  -3   1   1       35.87       27.54      0.89 o 
  -2   1   1      103.15      108.94      2.79 o 
  -1   1   1       33.12       29.72      0.98 o 
   0   1   1     4585.27     4308.02    104.20 o 
   1   1   1      676.22      691.48     29.47 o 
   2   1   1     2644.22     2764.20     83.99 o 
   3   1   1      888.70      927.98     28.41 o 
   4   1   1      471.46      529.03     19.49 o 
   5   1   1      313.54      151.03      6.74 o 
   6   1   1      110.13      102.38      3.90 o 
   7   1   1       51.29       57.22      2.51 o 
  -8   2   1       31.75       37.08      2.07 o 
  -7   2   1        1.72        0.73      0.31 o 
  -6   2   1      157.15      154.43      4.17 o 
  -5   2   1        1.00        0.57      0.25 o 
  -4   2   1       40.90       38.44      1.21 o 
  -3   2   1       21.28       38.66      1.13 o 
  -2   2   1     5603.85     3511.87    209.04 o 
  -1   2   1     1588.87     1593.13     38.53 o 
   0   2   1     1491.86     1501.63     36.30 o 
   1   2   1      913.72      963.04     52.41 o 
   2   2   1      564.93      566.55     16.77 o 
   3   2   1      239.54      245.78      7.56 o 
   4   2   1        1.12        0.64      0.31 o 
   5   2   1       97.09      102.20      3.63 o 
   6   2   1        0.09        0.02      0.45 o 
   7   2   1       38.58       38.08      3.00 o 
  -9   3   1       48.10       36.86      2.44 o 
  -8   3   1        2.06        1.73      0.51 o 
  -7   3   1       86.44       85.13      3.19 o 
  -6   3   1      146.97      145.36      3.94 o 
  -5   3   1      588.21      574.81     14.23 o 
  -4   3   1      891.74      839.74     25.79 o 
  -3   3   1      996.13      975.46     23.70 o 
  -2   3   1     3615.79     3632.82    107.12 o 
  -1   3   1     1588.42     1699.05     41.06 o 
   0   3   1     1194.24     1201.23     29.08 o 
   1   3   1      549.89      583.71     19.57 o 
   2   3   1       19.35       13.40      0.81 o 
   3   3   1       36.05       41.63      1.71 o 
   4   3   1        1.28        1.10      0.45 o 
   5   3   1        6.89        6.87      0.82 o 
   6   3   1       12.83        9.58      1.00 o 
  -9   4   1       12.97       10.64      1.79 o 
  -8   4   1       29.55       32.48      2.11 o 
  -7   4   1       11.25       10.36      1.22 o 
  -6   4   1      112.26      104.26      5.60 o 
  -5   4   1       13.44       16.17      1.18 o 
  -4   4   1     1309.72     1280.21     38.11 o 
  -3   4   1      548.97      544.09     18.03 o 
  -2   4   1       49.83       49.99      1.77 o 
  -1   4   1      408.24      433.55     10.65 o 
   0   4   1       14.40       11.96      0.50 o 
   1   4   1      555.39      537.93     15.97 o 
   2   4   1      118.48      127.62      4.21 o 
   3   4   1      177.29      157.19      5.18 o 
   4   4   1       37.08       36.99      1.77 o 
   5   4   1       14.09        9.80      1.34 o 
   6   4   1        1.62        2.95      0.72 o 
  -9   5   1        1.62        2.92      0.66 o 
  -8   5   1        1.27        1.13      1.34 o 
  -7   5   1        2.59        2.38      0.57 o 
  -6   5   1       33.36       32.82      1.56 o 
  -5   5   1        1.39        1.56      0.41 o 
  -4   5   1       88.71       88.69      3.07 o 
  -3   5   1       38.10       36.77      2.07 o 
  -2   5   1      395.48      383.00      9.46 o 
  -1   5   1        0.09        0.00      0.18 o 
   0   5   1      372.82      380.73      9.46 o 
   1   5   1        0.13        0.23      0.21 o 
   2   5   1       34.16       30.03      1.58 o 
   3   5   1       95.62      101.70      3.66 o 
   4   5   1       11.92        9.89      1.00 o 
   5   5   1        8.87        9.14      1.03 o 
  -8   6   1       39.47       44.74      2.09 o 
  -7   6   1       16.26       12.70      1.07 o 
  -6   6   1       55.12       57.58      2.32 o 
  -5   6   1      429.17      409.51     12.68 o 
  -4   6   1      632.89      635.55     19.24 o 
  -3   6   1        4.86        4.76      0.53 o 
  -2   6   1      166.99      169.55      5.43 o 
  -1   6   1        6.80        5.56      0.47 o 
   0   6   1      109.30      116.83      3.87 o 
   1   6   1        0.44        0.00      0.41 o 
   2   6   1       43.04       32.95      4.34 o 
   3   6   1        3.54        4.21      0.70 o 
   4   6   1        0.31        0.98      0.53 o 
  -8   7   1        4.88        4.82      0.75 o 
  -7   7   1        3.43        2.81      0.60 o 
  -6   7   1        8.51        8.12      0.80 o 
  -5   7   1       30.51       29.95      1.48 o 
  -4   7   1      133.49      136.60      5.28 o 
  -3   7   1       54.24       49.72      1.97 o 
  -2   7   1      317.34      315.28     12.26 o 
  -1   7   1       56.01       56.35      3.00 o 
   0   7   1      410.42      401.85     16.89 o 
   1   7   1      236.24      245.88      8.00 o 
   2   7   1       63.01       75.59      2.98 o 
   3   7   1       25.94       25.27      1.57 o 
  -8   8   1        0.17        0.00      0.69 o 
  -7   8   1       88.45       81.12      3.16 o 
  -6   8   1        9.55        5.68      0.74 o 
  -5   8   1        0.01        0.00      0.28 o 
  -4   8   1       55.00       53.10      3.69 o 
  -3   8   1       13.83       14.42      0.97 o 
  -2   8   1       37.61       36.86      2.19 o 
  -1   8   1       29.26       25.01      1.79 o 
   0   8   1        1.48        1.38      0.65 o 
   1   8   1       39.44       37.03      2.52 o 
   2   8   1        0.62        0.16      0.65 o 
  -7   9   1        1.41        0.98      0.49 o 
  -6   9   1       30.37       35.90      1.77 o 
  -5   9   1        1.03        1.24      0.49 o 
  -4   9   1        3.24        4.08      0.64 o 
  -3   9   1        2.43        2.44      0.65 o 
  -2   9   1        2.21        1.95      0.65 o 
  -1   9   1       20.31       20.79      1.71 o 
   0   9   1      111.59      104.99      5.36 o 
  -5  10   1       80.03       88.47      3.74 o 
  -4  10   1        7.83        9.18      1.22 o 
  -3  10   1       68.61       64.96      3.57 o 
  -2  10   1       50.38       52.37      3.17 o 
   1 -10   2        0.26        0.00      0.57 o 
   2 -10   2       17.33       15.75      1.62 o 
   3 -10   2        0.01        0.00      0.49 o 
   4 -10   2       53.38       47.96      2.08 o 
   5 -10   2       13.31       15.13      1.30 o 
   6 -10   2        7.38        8.53      1.62 o 
  -1  -9   2        3.19        3.74      0.97 o 
   0  -9   2        2.71        2.11      0.73 o 
   1  -9   2        7.68        8.61      1.22 o 
   2  -9   2       18.13       16.08      1.46 o 
   3  -9   2       10.14       11.63      0.91 o 
   4  -9   2       59.77       55.63      2.24 o 
   5  -9   2       44.79       49.79      2.09 o 
   6  -9   2       52.39       44.58      3.17 o 
   7  -9   2       56.46       52.45      3.74 o 
  -2  -8   2        5.33        4.83      0.97 o 
  -1  -8   2       93.94      100.43      3.67 o 
   0  -8   2       15.21       17.30      1.46 o 
   1  -8   2       81.16       81.93      4.06 o 
   2  -8   2        0.10        0.16      0.29 o 
   3  -8   2       17.48       14.23      1.22 o 
   4  -8   2       10.00       12.87      0.89 o 
   5  -8   2        2.93        2.75      0.61 o 
   6  -8   2        1.42        1.09      0.41 o 
   7  -8   2        4.08        4.22      1.14 o 
   8  -8   2        0.01        0.00      0.73 o 
  -4  -7   2        6.31        7.55      1.30 o 
  -3  -7   2        0.26        1.46      0.65 o 
  -2  -7   2       28.46       27.71      1.49 o 
  -1  -7   2       47.41       48.37      2.68 o 
   0  -7   2       98.44       95.87      4.30 o 
   1  -7   2      276.55      273.67      6.98 o 
   2  -7   2      153.40      162.48      5.23 o 
   3  -7   2      135.82      132.34      4.37 o 
   4  -7   2       23.62       26.31      1.23 o 
   5  -7   2       16.51       18.76      2.52 o 
   6  -7   2        2.45        1.50      0.41 o 
   7  -7   2       34.06       30.94      2.52 o 
   8  -7   2        0.54        0.89      0.81 o 
  -4  -6   2        4.08        4.77      0.78 o 
  -3  -6   2       24.03       24.68      2.15 o 
  -2  -6   2      194.98      207.43      6.68 o 
  -1  -6   2       48.52       41.57      2.35 o 
   0  -6   2       54.20       52.03      1.58 o 
   1  -6   2      782.89      795.74     19.49 o 
   2  -6   2       46.06       51.81      1.78 o 
   3  -6   2      257.77      244.78      7.59 o 
   4  -6   2      104.95      108.92      3.64 o 
   5  -6   2       47.94       48.55      1.91 o 
   6  -6   2       83.31       85.99      3.06 o 
   7  -6   2        1.20        1.06      0.73 o 
   8  -6   2       22.85       22.82      2.19 o 
  -5  -5   2       21.28       27.98      1.63 o 
  -4  -5   2       18.45       16.82      1.28 o 
  -3  -5   2      136.26      146.31      4.95 o 
  -2  -5   2      132.46      146.69      4.85 o 
  -1  -5   2      275.67      267.71     11.94 o 
   0  -5   2      326.04      363.66      9.06 o 
   1  -5   2        6.56        6.39      0.40 o 
   2  -5   2        0.15        2.19      0.23 o 
   3  -5   2       98.55       97.69      2.57 o 
   4  -5   2       43.35       35.23      1.10 o 
   5  -5   2       98.72      118.45      3.92 o 
   6  -5   2        2.55        3.18      0.81 o 
   7  -5   2       31.56       35.08      2.60 o 
   8  -5   2        7.97        6.41      1.30 o 
  -6  -4   2       13.49       18.74      1.48 o 
  -5  -4   2        5.94        6.22      0.82 o 
  -4  -4   2       39.08       36.80      1.77 o 
  -3  -4   2      204.83      178.71      5.81 o 
  -2  -4   2        1.52        2.87      0.29 o 
  -1  -4   2       11.98       17.92      2.15 o 
   0  -4   2       19.83       16.72      0.76 o 
   1  -4   2        0.44        1.36      0.29 o 
   2  -4   2      450.08      512.56     12.56 o 
   3  -4   2        2.43        5.58      0.32 o 
   4  -4   2      243.50      246.54      6.23 o 
   5  -4   2        0.12        0.11      0.16 o 
   6  -4   2        0.04        0.00      0.22 o 
   7  -4   2        5.25        5.12      1.06 o 
   8  -4   2        0.00        0.00      0.57 o 
  -7  -3   2        8.86        6.84      0.95 o 
  -6  -3   2        6.16        3.19      0.68 o 
  -5  -3   2      108.84      103.58      4.26 o 
  -4  -3   2       91.69       85.82      3.98 o 
  -3  -3   2      491.64      474.70     11.81 o 
  -2  -3   2      294.23      283.47      7.15 o 
  -1  -3   2     2140.32     2290.36     55.45 o 
   0  -3   2      193.77      195.34      6.41 o 
   1  -3   2     2512.07     2375.68     57.36 o 
   2  -3   2      443.08      455.75     11.13 o 
   3  -3   2     1190.72     1270.28     30.80 o 
   4  -3   2        2.72        1.42      0.22 o 
   5  -3   2      166.15      199.85      5.17 o 
   6  -3   2       14.91       17.81      0.79 o 
   7  -3   2        4.53        3.01      1.30 o 
   8  -3   2        0.27        0.16      0.46 o 
  -7  -2   2       22.48       29.55      2.40 o 
  -6  -2   2       41.29       40.29      1.92 o 
  -5  -2   2      549.36      535.59     16.20 o 
  -4  -2   2        2.35        5.94      0.46 o 
  -3  -2   2        0.17        0.00      0.15 o 
  -2  -2   2      103.04       90.61      3.93 o 
  -1  -2   2      936.07      928.30     22.61 o 
   0  -2   2      158.47      163.29      4.87 o 
   1  -2   2     2516.27     2414.98     71.03 o 
   2  -2   2      349.05      343.79     10.06 o 
   3  -2   2     1267.21     1250.61     30.31 o 
   4  -2   2       31.20       41.46      1.71 o 
   5  -2   2       50.27       19.41      1.46 o 
   6  -2   2        0.00        0.00      0.20 o 
   7  -2   2       42.27       43.69      2.01 o 
   8  -2   2        0.31        0.16      0.65 o 
  -8  -1   2        4.67        3.48      1.87 o 
  -7  -1   2       15.44       19.89      1.38 o 
  -6  -1   2       19.56       19.73      1.31 o 
  -5  -1   2        0.31        0.76      0.27 o 
  -4  -1   2       90.96       80.98      2.33 o 
  -3  -1   2       79.31       67.87      1.95 o 
  -2  -1   2      141.69      137.01      4.74 o 
  -1  -1   2      389.88      420.01     12.41 o 
   0  -1   2      243.45      242.34      5.96 o 
   1  -1   2        6.61        6.33      0.37 o 
   2  -1   2        2.00        1.43      0.12 o 
   3  -1   2       12.29        9.76      0.43 o 
   4  -1   2       41.71       55.43      1.62 o 
   5  -1   2        7.49        5.33      0.43 o 
   6  -1   2        5.01        5.34      0.49 o 
   7  -1   2       21.39       24.28      2.11 o 
   8  -1   2        8.61        4.22      1.22 o 
  -8   0   2        8.35        6.61      1.91 o 
  -7   0   2      134.36      148.30      5.10 o 
  -6   0   2       56.85       63.54      2.38 o 
  -5   0   2        6.54        4.77      0.47 o 
  -4   0   2       11.41       10.44      0.59 o 
  -3   0   2       93.63       89.57      6.62 o 
  -2   0   2        0.27        0.00      0.19 o 
  -1   0   2        1.01        1.71      0.34 o 
   0   0   2      784.35      818.74     24.96 o 
   1   0   2      221.51      244.20      6.00 o 
   2   0   2       33.89       33.66      0.98 o 
   3   0   2     2057.08     2143.70     52.00 o 
   4   0   2      204.62      209.18      6.47 o 
   5   0   2      225.48      227.55      7.13 o 
   6   0   2       21.45       23.14      2.19 o 
   7   0   2       13.44       13.80      1.79 o 
   8   0   2        3.29        4.47      1.30 o 
  -8   1   2       39.70       46.20      2.12 o 
  -7   1   2       44.79       49.72      2.17 o 
  -6   1   2       57.56       60.88      4.26 o 
  -5   1   2       75.07       73.19      9.01 o 
  -4   1   2      250.54      269.90      7.06 o 
  -3   1   2       61.47       74.10      2.02 o 
  -2   1   2      479.06      488.54     11.99 o 
  -1   1   2     2423.70     2338.59     67.87 o 
   0   1   2      887.30      922.42     28.09 o 
   1   1   2     1877.13     1773.06     42.83 o 
   2   1   2       20.73       23.38      0.74 o 
   3   1   2      537.00      548.22     13.48 o 
   4   1   2       86.63       86.96      2.99 o 
   5   1   2       33.94       39.16      1.70 o 
   6   1   2       83.37       78.91      2.99 o 
   7   1   2       15.13       16.81      2.03 o 
  -8   2   2      132.52      129.65     13.84 o 
  -7   2   2        1.14        0.46      0.33 o 
  -6   2   2       17.74       17.48      0.82 o 
  -5   2   2       10.41        6.50      0.49 o 
  -4   2   2        0.99        3.04      0.47 o 
  -3   2   2       94.81       77.58      2.12 o 
  -2   2   2      760.88      849.78     36.72 o 
  -1   2   2       39.77       43.50      1.21 o 
   0   2   2       54.93       58.99      1.57 o 
   1   2   2      946.31      857.80     53.73 o 
   2   2   2      250.43      321.39      9.99 o 
   3   2   2        0.23        0.37      0.19 o 
   4   2   2        8.84        8.98      0.78 o 
   5   2   2       49.64       48.92      2.68 o 
   6   2   2       10.48        9.42      1.18 o 
   7   2   2       35.12       30.69      2.68 o 
  -9   3   2        0.18        0.29      0.51 o 
  -8   3   2       22.05       22.48      2.31 o 
  -7   3   2       64.09       64.32      2.57 o 
  -6   3   2       78.72       68.25      2.08 o 
  -5   3   2      173.33      172.87      4.55 o 
  -4   3   2      155.11      144.53      5.32 o 
  -3   3   2     1286.02     1325.58     32.15 o 
  -2   3   2      303.96      302.38      7.48 o 
  -1   3   2      738.01      744.90     18.13 o 
   0   3   2        0.06        0.21      0.22 o 
   1   3   2       97.60      111.09      2.90 o 
   2   3   2       42.92       38.49      1.51 o 
   3   3   2        8.71        5.62      0.60 o 
   4   3   2       16.54       14.17      1.38 o 
   5   3   2        0.07        0.27      0.34 o 
   6   3   2        1.84        0.46      0.81 o 
  -9   4   2        2.15        0.75      0.54 o 
  -8   4   2       14.10       15.08      1.62 o 
  -7   4   2        0.78        0.57      0.65 o 
  -6   4   2       84.59       80.07      3.02 o 
  -5   4   2       37.92       44.31      3.25 o 
  -4   4   2       12.07       14.61      0.90 o 
  -3   4   2     1294.68     1300.16     67.96 o 
  -2   4   2       58.95       67.61      1.83 o 
  -1   4   2      285.65      308.16      7.66 o 
   0   4   2       57.03       66.61      2.10 o 
   1   4   2      506.17      493.14     14.68 o 
   2   4   2       20.17       24.91      1.79 o 
   3   4   2      140.20      140.55      4.69 o 
   4   4   2       10.58       12.34      1.03 o 
   5   4   2       33.27       36.53      2.96 o 
  -8   5   2        0.20        0.82      0.49 o 
  -7   5   2        2.63        2.86      0.77 o 
  -6   5   2       14.58       10.74      1.01 o 
  -5   5   2        3.59        3.83      0.57 o 
  -4   5   2      662.96      646.76     20.14 o 
  -3   5   2      230.19      237.21      7.43 o 
  -2   5   2      421.51      415.42     10.24 o 
  -1   5   2       64.04       70.08      1.96 o 
   0   5   2      122.62      121.15      4.06 o 
   1   5   2        8.48        8.20      0.72 o 
   2   5   2       30.85       28.22      1.36 o 
   3   5   2        1.53        1.67      0.47 o 
   4   5   2       13.86       13.02      1.50 o 
   5   5   2       18.78       20.39      1.46 o 
  -8   6   2        1.45        0.59      0.51 o 
  -7   6   2        8.22       10.11      0.97 o 
  -6   6   2       72.07       63.65      2.55 o 
  -5   6   2      276.34      273.64      8.68 o 
  -4   6   2        1.84        1.48      0.39 o 
  -3   6   2        0.00        1.86      1.10 o 
  -2   6   2      181.64      180.90      5.78 o 
  -1   6   2       15.37       12.83      1.06 o 
   0   6   2       27.42       25.43      1.23 o 
   1   6   2      107.09      101.13      3.55 o 
   2   6   2        9.93        9.33      2.35 o 
   3   6   2       28.48       26.31      1.50 o 
   4   6   2        2.39        1.81      1.01 o 
  -8   7   2        4.16        4.06      0.74 o 
  -7   7   2       27.40       27.15      1.54 o 
  -6   7   2       30.30       26.03      3.45 o 
  -5   7   2      158.81      160.68      5.41 o 
  -4   7   2       21.65       18.28      1.99 o 
  -3   7   2       24.47       24.62      1.25 o 
  -2   7   2      101.40       94.24      3.29 o 
  -1   7   2        1.43        1.30      0.57 o 
   0   7   2      101.38       93.86      4.63 o 
   1   7   2        1.76        2.34      0.54 o 
   2   7   2       79.64       84.15      6.82 o 
   3   7   2        1.43        1.41      0.54 o 
  -7   8   2        7.19        4.97      0.81 o 
  -6   8   2      106.25      100.84      3.74 o 
  -5   8   2       34.16       30.80      1.54 o 
  -4   8   2        8.67        6.95      1.18 o 
  -3   8   2       10.39        8.70      0.80 o 
  -2   8   2       10.83        9.34      1.14 o 
  -1   8   2        5.24        4.79      0.89 o 
   0   8   2        1.29        1.71      0.73 o 
   1   8   2       10.60       12.10      1.46 o 
  -6   9   2       50.73       48.66      4.87 o 
  -5   9   2        0.52        0.47      0.73 o 
  -4   9   2       32.33       33.13      2.11 o 
  -3   9   2        0.62        1.14      0.57 o 
  -2   9   2        2.30        3.98      0.81 o 
  -1   9   2       14.94       14.78      1.62 o 
   0   9   2        6.12        4.87      1.06 o 
   1 -10   3       25.48       22.09      1.87 o 
   2 -10   3       32.24       35.24      2.35 o 
   3 -10   3        1.13        0.32      0.49 o 
   5 -10   3        3.82        2.35      0.89 o 
   6 -10   3       46.84       54.89      3.74 o 
  -1  -9   3        0.16        0.00      0.57 o 
   0  -9   3       39.55       36.78      2.44 o 
   1  -9   3        2.55        2.92      0.73 o 
   2  -9   3        3.48        2.03      0.65 o 
   3  -9   3       15.64       16.77      1.03 o 
   4  -9   3       13.65       14.48      0.99 o 
   5  -9   3        5.44        7.60      0.78 o 
  -2  -8   3        0.09        0.00      0.45 o 
  -1  -8   3       50.15       45.12      2.03 o 
   0  -8   3        1.36        1.62      0.45 o 
   1  -8   3      101.38       93.70      4.55 o 
   2  -8   3       33.98       41.23      2.35 o 
   3  -8   3      166.33      154.66      5.09 o 
   4  -8   3       16.20       21.06      1.09 o 
   5  -8   3        6.60        6.90      0.81 o 
   6  -8   3       14.39       17.54      2.03 o 
   7  -8   3        8.29        7.31      1.38 o 
   8  -8   3        4.13        2.27      1.06 o 
  -4  -7   3        1.18        2.09      0.62 o 
  -3  -7   3        3.95        1.77      0.57 o 
  -2  -7   3        0.39        0.26      0.39 o 
  -1  -7   3        7.02        7.39      1.06 o 
   0  -7   3       19.05       19.07      1.09 o 
   1  -7   3       11.72       13.81      0.68 o 
   2  -7   3       84.90       95.34      3.26 o 
   3  -7   3       15.20       16.61      1.26 o 
   4  -7   3      101.30      100.07      3.74 o 
   5  -7   3      162.75      173.48      5.63 o 
   6  -7   3       77.33       77.06      4.55 o 
   7  -7   3       12.81       16.48      2.03 o 
   8  -7   3        1.85        1.71      0.97 o 
  -4  -6   3       39.18       34.78      1.80 o 
  -3  -6   3       58.12       64.67      2.63 o 
  -2  -6   3       50.81       44.47      2.80 o 
  -1  -6   3      192.78      183.20      5.90 o 
   0  -6   3       75.52       71.14      2.08 o 
   1  -6   3       13.66        9.51      0.55 o 
   2  -6   3        4.74        4.49      0.37 o 
   3  -6   3      124.83      132.93      3.71 o 
   4  -6   3        0.71        0.08      0.24 o 
   5  -6   3       71.94       68.02      2.44 o 
   6  -6   3        9.47        9.91      1.46 o 
   7  -6   3       21.27       21.35      2.03 o 
   8  -6   3        2.53        2.68      1.06 o 
  -5  -5   3       29.49       32.80      2.35 o 
  -4  -5   3        1.34        0.65      0.49 o 
  -3  -5   3       60.75       61.22      4.67 o 
  -2  -5   3      108.41      114.63      3.93 o 
  -1  -5   3       42.74       34.67      1.18 o 
   0  -5   3      340.10      341.34      8.55 o 
   1  -5   3       34.36       36.33      1.12 o 
   2  -5   3      164.52      171.19      4.37 o 
   3  -5   3       72.07       85.30      3.63 o 
   4  -5   3        1.33        0.24      0.19 o 
   5  -5   3        7.61        9.42      0.52 o 
   6  -5   3       81.43       69.42      3.98 o 
   7  -5   3        4.58        7.47      1.22 o 
   8  -5   3        9.90       10.47      1.54 o 
  -6  -4   3        0.54        0.00      0.57 o 
  -5  -4   3       22.88       19.81      1.71 o 
  -4  -4   3       35.93       41.33      2.52 o 
  -3  -4   3       66.83       73.73      3.74 o 
  -2  -4   3      149.62      190.26      4.96 o 
  -1  -4   3      326.33      385.64      9.60 o 
   0  -4   3     1626.22     1627.82     90.66 o 
   1  -4   3      278.02      265.69      7.04 o 
   2  -4   3      331.43      388.13      9.55 o 
   3  -4   3      207.69      212.60      5.34 o 
   4  -4   3       20.70       23.78      0.82 o 
   5  -4   3        5.02        4.76      0.40 o 
   6  -4   3        0.31        0.39      0.31 o 
   7  -4   3        3.56        2.64      0.57 o 
   8  -4   3        2.90        4.06      1.06 o 
  -7  -3   3        0.02        0.00      0.65 o 
  -6  -3   3       27.67       32.60      1.74 o 
  -5  -3   3       23.96       22.13      1.42 o 
  -4  -3   3      305.50      331.21     10.23 o 
  -3  -3   3      148.47      151.36      4.88 o 
  -2  -3   3      644.67      664.42     16.36 o 
  -1  -3   3      578.13      583.86     14.33 o 
   0  -3   3       22.77       18.38      0.80 o 
   1  -3   3     1207.81     1177.58     42.60 o 
   2  -3   3      657.75      700.62     29.94 o 
   3  -3   3      677.00      731.71     17.81 o 
   4  -3   3       86.58      120.35      3.74 o 
   5  -3   3       43.31       50.87      1.55 o 
   6  -3   3       14.85       18.85      1.22 o 
   7  -3   3       18.75       17.70      1.71 o 
   8  -3   3       10.74       13.88      1.79 o 
  -7  -2   3       34.53       38.00      2.68 o 
  -6  -2   3       36.18       40.24      1.92 o 
  -5  -2   3        0.03        0.00      0.53 o 
  -4  -2   3       31.46       40.10      1.64 o 
  -3  -2   3      228.66      258.52      6.60 o 
  -2  -2   3     1347.71     1384.95     50.36 o 
  -1  -2   3       31.85       23.35      1.21 o 
   0  -2   3      109.49      115.60      3.43 o 
   1  -2   3       54.62       62.22      1.75 o 
   2  -2   3      310.71      240.78     34.51 o 
   3  -2   3      167.54      121.15      5.52 o 
   4  -2   3      137.85      133.16      3.54 o 
   5  -2   3      276.09      295.14     18.68 o 
   6  -2   3       44.29       52.20      2.18 o 
   7  -2   3       50.85       59.60      3.65 o 
   8  -2   3       13.77       12.50      1.79 o 
  -8  -1   3        0.17        0.32      0.65 o 
  -7  -1   3       11.13        8.93      1.30 o 
  -6  -1   3       19.48       23.26      1.34 o 
  -5  -1   3      235.21      250.89      6.55 o 
  -4  -1   3       25.43       28.74      1.29 o 
  -3  -1   3      891.85      994.92     24.33 o 
  -2  -1   3      262.24      247.06     11.49 o 
  -1  -1   3      910.82      955.01     23.19 o 
   0  -1   3     1722.87     1618.57     55.66 o 
   1  -1   3      665.33      649.18     31.06 o 
   2  -1   3      108.28       98.65      3.24 o 
   3  -1   3      563.88      535.39     13.12 o 
   4  -1   3       57.64       61.73      1.77 o 
   5  -1   3       56.81       61.44      3.06 o 
   6  -1   3       32.29       35.16      2.52 o 
   7  -1   3        5.08        6.58      1.30 o 
   8  -1   3        9.70       16.00      2.03 o 
  -8   0   3        4.99        6.20      1.18 o 
  -7   0   3      176.99      176.60      8.12 o 
  -6   0   3      172.96      174.39      5.79 o 
  -5   0   3      119.81      116.97      4.01 o 
  -4   0   3        2.23        0.27      0.24 o 
  -3   0   3      346.76      367.57      9.18 o 
  -2   0   3      226.17      220.89      5.57 o 
  -1   0   3       52.87       62.34      1.67 o 
   0   0   3      544.73      550.47     13.39 o 
   1   0   3      340.77      375.61      9.18 o 
   2   0   3      177.98      181.84      4.55 o 
   3   0   3        3.23        3.02      0.26 o 
   4   0   3       26.31       28.99      1.32 o 
   5   0   3       72.76       76.38      4.51 o 
   6   0   3        2.29        4.06      1.06 o 
   7   0   3       76.80       72.18      4.38 o 
  -8   1   3        9.52        7.48      0.89 o 
  -7   1   3      157.96      164.13      4.58 o 
  -6   1   3       42.28       38.11      1.69 o 
  -5   1   3      178.32      191.74      5.08 o 
  -4   1   3       65.40       73.83      2.12 o 
  -3   1   3       24.74       21.57      0.80 o 
  -2   1   3       74.07       84.28      2.24 o 
  -1   1   3      218.94      205.10      5.11 o 
   0   1   3      202.56      184.31      4.60 o 
   1   1   3       72.37       76.68      2.01 o 
   2   1   3      485.40      493.77     12.13 o 
   3   1   3        3.20        3.34      0.28 o 
   4   1   3       88.61       78.67      5.12 o 
   5   1   3       48.04       53.54      4.59 o 
   6   1   3       11.24        8.61      1.46 o 
   7   1   3        2.81        3.74      1.14 o 
  -8   2   3       20.26       23.62      1.46 o 
  -7   2   3       13.37       11.95      0.84 o 
  -6   2   3       82.94       87.53      2.60 o 
  -5   2   3      100.55      102.62      2.90 o 
  -4   2   3      176.98      199.39      5.16 o 
  -3   2   3     1099.45     1141.19     27.77 o 
  -2   2   3      254.03      277.65      6.92 o 
  -1   2   3     1934.22     1843.95     50.59 o 
   0   2   3       45.67       46.73      3.28 o 
   1   2   3       22.72       19.74      0.65 o 
   2   2   3      175.41      199.26      5.07 o 
   3   2   3        1.76        3.23      0.45 o 
   4   2   3        2.03        2.32      0.45 o 
   5   2   3        0.12        0.00      0.53 o 
   6   2   3        6.88        3.57      1.14 o 
  -8   3   3        2.18        1.30      0.51 o 
  -7   3   3       24.40       25.12      1.42 o 
  -6   3   3       24.54       24.22      1.31 o 
  -5   3   3      264.54      264.57      6.79 o 
  -4   3   3      111.19      116.12      3.14 o 
  -3   3   3      180.77      174.69      4.48 o 
  -2   3   3     1133.29     1190.85     51.84 o 
  -1   3   3       21.77       24.60      0.81 o 
   0   3   3      383.44      392.39      9.68 o 
   1   3   3      197.53      198.08      5.01 o 
   2   3   3       64.30       78.44      4.06 o 
   3   3   3       18.55       11.02      2.84 o 
   4   3   3        0.27        0.00      0.29 o 
   5   3   3        2.57        3.13      0.64 o 
   6   3   3        3.28        6.74      1.38 o 
  -8   4   3        0.04        0.00      0.40 o 
  -7   4   3        7.41        6.50      1.30 o 
  -6   4   3        6.11        5.12      0.68 o 
  -5   4   3        1.04        0.38      0.31 o 
  -4   4   3      131.62      121.62      4.10 o 
  -3   4   3       56.35       60.81      1.73 o 
  -2   4   3      264.96      262.80      6.62 o 
  -1   4   3     1105.13     1201.94     29.24 o 
   0   4   3      828.52      867.20     21.19 o 
   1   4   3      484.83      440.41     23.18 o 
   2   4   3       45.13       50.28      1.97 o 
   3   4   3      182.13      189.32      9.91 o 
   4   4   3        4.51        4.19      0.64 o 
  -8   5   3       31.68       31.80      2.84 o 
  -7   5   3        0.49        0.25      0.43 o 
  -6   5   3       64.18       61.90      2.53 o 
  -5   5   3       68.80       74.88      2.84 o 
  -4   5   3      462.75      439.84     15.63 o 
  -3   5   3       25.47       23.36      1.30 o 
  -2   5   3       78.44       78.53      2.74 o 
  -1   5   3      165.10      165.66      5.27 o 
   0   5   3       11.67       11.44      0.74 o 
   1   5   3        7.91        8.44      0.74 o 
   2   5   3      127.34      118.35      7.96 o 
   3   5   3        1.13        1.60      0.49 o 
   4   5   3       20.08       18.37      1.35 o 
  -8   6   3        0.00        0.43      0.49 o 
  -7   6   3       21.56       22.31      2.96 o 
  -6   6   3        1.15        0.87      0.73 o 
  -5   6   3        0.96        0.29      0.37 o 
  -4   6   3        8.56        7.05      0.70 o 
  -3   6   3        0.35        2.45      0.45 o 
  -2   6   3       25.05       24.05      1.62 o 
  -1   6   3      139.03      147.45      6.58 o 
   0   6   3       14.52       15.43      0.96 o 
   1   6   3       82.24       85.36      3.09 o 
   2   6   3       14.78       17.04      1.15 o 
   3   6   3       32.61       37.83      1.88 o 
  -8   7   3       19.12       22.01      3.04 o 
  -7   7   3       11.18       10.79      1.05 o 
  -6   7   3        0.01        0.00      0.39 o 
  -5   7   3       33.21       28.71      1.46 o 
  -4   7   3       57.80       57.89      2.32 o 
  -3   7   3        0.14        0.89      0.33 o 
  -2   7   3       32.51       35.73      2.11 o 
  -1   7   3        0.03        0.00      0.32 o 
   0   7   3       19.26       17.62      1.46 o 
   1   7   3        1.53        0.24      0.57 o 
   2   7   3        1.70        1.76      0.60 o 
  -7   8   3       89.55       84.47      3.36 o 
  -6   8   3        2.57        2.16      0.58 o 
  -5   8   3       76.03       74.56      2.96 o 
  -4   8   3       38.91       36.13      1.72 o 
  -3   8   3      143.99      132.60      6.09 o 
  -2   8   3       13.07       14.62      1.46 o 
  -1   8   3       13.64       14.37      1.54 o 
   0   8   3       14.59       18.27      1.79 o 
   1   8   3        0.05        0.00      0.57 o 
  -6   9   3        6.22       10.02      1.01 o 
  -5   9   3        1.84        2.23      0.55 o 
  -4   9   3       22.13       20.62      1.62 o 
  -3   9   3        5.03        4.30      0.89 o 
  -2   9   3       14.89       11.77      1.38 o 
  -1   9   3        6.61        8.44      1.30 o 
   1 -10   4        1.46        1.14      0.65 o 
   2 -10   4       34.30       37.03      2.44 o 
   3 -10   4        4.80        3.09      0.81 o 
   4 -10   4       10.81       12.67      1.62 o 
   5 -10   4        1.78        1.62      0.89 o 
   6 -10   4       14.18       15.18      1.95 o 
  -1  -9   4        3.47        3.57      0.97 o 
   0  -9   4       10.77        8.36      1.22 o 
   1  -9   4        1.04        1.87      0.65 o 
   2  -9   4       35.77       27.77      1.87 o 
   3  -9   4        6.02        6.98      0.97 o 
   4  -9   4       10.26        6.33      1.14 o 
   5  -9   4        2.63        2.60      0.89 o 
   6  -9   4        3.27        1.95      0.81 o 
   7  -9   4        1.55        0.08      0.65 o 
  -2  -8   4        0.25        0.27      0.49 o 
  -1  -8   4      122.61      121.80      5.93 o 
   0  -8   4       25.24       27.13      1.41 o 
   1  -8   4       99.77       93.46      4.55 o 
   2  -8   4      161.40      159.48      5.21 o 
   3  -8   4       51.76       49.74      1.97 o 
   4  -8   4      168.80      171.67      5.62 o 
   5  -8   4       18.09       20.46      1.87 o 
   6  -8   4       95.20       94.11      5.36 o 
   7  -8   4       17.53       14.78      1.87 o 
  -3  -7   4        9.37        8.77      0.99 o 
  -2  -7   4      121.08      121.39      4.33 o 
  -1  -7   4       17.65       16.42      1.13 o 
   0  -7   4      233.13      227.21      7.14 o 
   1  -7   4       50.64       47.51      1.51 o 
   2  -7   4      190.32      185.70      5.74 o 
   3  -7   4      107.26      105.37      4.22 o 
   4  -7   4       42.31       39.64      1.60 o 
   5  -7   4        6.71        4.22      0.89 o 
   6  -7   4        1.44        1.22      0.73 o 
   7  -7   4       12.92       10.80      1.62 o 
   8  -7   4       10.93       10.80      1.71 o 
  -4  -6   4       11.35       10.98      2.03 o 
  -3  -6   4        0.04        0.00      0.37 o 
  -2  -6   4       47.63       44.50      1.98 o 
  -1  -6   4       35.12       29.89      1.43 o 
   0  -6   4       92.82       93.27      3.18 o 
   1  -6   4      245.39      260.30      7.37 o 
   2  -6   4       14.43       14.37      0.63 o 
   3  -6   4       75.86       84.09      2.32 o 
   4  -6   4       34.97       31.55      1.87 o 
   5  -6   4        0.46        0.49      0.57 o 
   6  -6   4      107.49       96.14      5.36 o 
   7  -6   4        0.89        1.87      0.73 o 
   8  -6   4       49.92       51.07      3.49 o 
  -5  -5   4        2.18        1.42      0.57 o 
  -4  -5   4       45.53       47.35      2.15 o 
  -3  -5   4        6.58        8.77      0.97 o 
  -2  -5   4        7.42        5.82      0.62 o 
  -1  -5   4      219.63      212.51      5.51 o 
   0  -5   4      153.86      145.77      4.44 o 
   1  -5   4      319.08      312.73      8.76 o 
   2  -5   4     1000.63     1007.89     24.54 o 
   3  -5   4        0.02        0.01      0.15 o 
   4  -5   4     1243.91     1347.33     60.90 o 
   5  -5   4        0.73        0.41      0.31 o 
   6  -5   4       67.97       64.71      3.82 o 
   7  -5   4       69.28       71.86      4.30 o 
   8  -5   4       16.56       15.18      1.87 o 
  -6  -4   4       12.17       11.30      1.15 o 
  -5  -4   4       23.53       23.49      1.43 o 
  -4  -4   4       78.91       87.25      6.41 o 
  -3  -4   4        8.68        6.67      0.70 o 
  -2  -4   4      137.84      139.31      3.76 o 
  -1  -4   4       64.49       74.25      2.12 o 
   0  -4   4       62.29       52.14      2.07 o 
   1  -4   4       76.64       82.20      5.64 o 
   2  -4   4      360.68      405.04      9.97 o 
   3  -4   4      248.70      265.50      6.63 o 
   4  -4   4      203.73      210.50      6.83 o 
   5  -4   4       62.23       62.98      2.44 o 
   6  -4   4       18.19       20.25      1.18 o 
   7  -4   4        1.05        0.69      0.46 o 
   8  -4   4        2.11        2.35      0.89 o 
  -6  -3   4       17.78       22.75      1.42 o 
  -5  -3   4       49.85       48.98      2.17 o 
  -4  -3   4        6.24        6.78      0.85 o 
  -3  -3   4       60.01       59.20      1.82 o 
  -2  -3   4        0.71        2.68      0.42 o 
  -1  -3   4        0.15        0.63      0.63 o 
   0  -3   4        0.02        0.00      0.12 o 
   1  -3   4       45.50       51.93      1.46 o 
   2  -3   4       41.32       49.17      1.64 o 
   3  -3   4        0.62        0.00      0.14 o 
   4  -3   4      333.20      344.76     15.75 o 
   5  -3   4      141.71      148.75      7.23 o 
   6  -3   4      140.64      141.93      7.06 o 
   7  -3   4        7.34        6.09      1.06 o 
   8  -3   4       41.99       28.50      2.35 o 
  -7  -2   4       33.13       38.25      2.00 o 
  -6  -2   4        0.26        0.80      0.77 o 
  -5  -2   4      263.29      265.84      7.33 o 
  -4  -2   4       15.34       16.70      0.94 o 
  -3  -2   4      308.85      303.00      7.69 o 
  -2  -2   4     1090.45     1232.37     80.39 o 
  -1  -2   4     1238.18     1235.73     31.41 o 
   0  -2   4      387.08      348.30      8.59 o 
   1  -2   4      383.72      438.47     10.75 o 
   2  -2   4        9.78        7.98      0.52 o 
   3  -2   4       11.04       12.00      0.81 o 
   4  -2   4        5.51        4.80      0.52 o 
   5  -2   4        2.17        3.43      0.81 o 
   6  -2   4        0.18        0.00      0.31 o 
   7  -2   4        1.15        0.00      0.57 o 
   8  -2   4        8.58        6.50      1.38 o 
  -7  -1   4        1.19        2.87      0.62 o 
  -6  -1   4       69.01       71.75      2.32 o 
  -5  -1   4        0.00        0.04      0.22 o 
  -4  -1   4      390.29      377.76      9.56 o 
  -3  -1   4      385.52      425.82     14.86 o 
  -2  -1   4      534.97      490.26     12.10 o 
  -1  -1   4     2060.47     2139.50     51.66 o 
   0  -1   4       17.78       19.48      0.63 o 
   1  -1   4     2311.79     2407.77     58.22 o 
   2  -1   4       16.09       19.82      1.30 o 
   3  -1   4       30.92       30.90      0.94 o 
   4  -1   4        9.24        8.45      0.46 o 
   5  -1   4        8.84        8.13      0.70 o 
   6  -1   4       13.05       14.37      1.71 o 
   7  -1   4        4.88        3.25      0.97 o 
   8  -1   4       19.41       22.25      2.52 o 
  -8   0   4       29.76       34.40      3.09 o 
  -7   0   4        0.18        0.08      0.36 o 
  -6   0   4       55.21       56.93      1.93 o 
  -5   0   4       72.05       70.55      2.61 o 
  -4   0   4      781.38      788.00     19.44 o 
  -3   0   4        0.04        2.01      0.32 o 
  -2   0   4      138.50      114.04      2.99 o 
  -1   0   4      106.31       96.76      2.55 o 
   0   0   4      163.58      155.51      3.93 o 
   1   0   4       85.09       80.45      2.10 o 
   2   0   4      298.75      270.23      6.73 o 
   3   0   4       10.68       16.08      0.63 o 
   4   0   4      139.09      141.48      3.74 o 
   5   0   4       12.46       15.27      1.71 o 
   6   0   4       43.01       38.81      2.76 o 
   7   0   4        0.31        0.57      0.73 o 
  -8   1   4       11.13       17.14      1.72 o 
  -7   1   4       10.90        8.71      0.73 o 
  -6   1   4        0.07        0.00      0.34 o 
  -5   1   4        3.02        4.38      0.47 o 
  -4   1   4       34.04       40.54      1.35 o 
  -3   1   4       21.69       15.94      0.68 o 
  -2   1   4      831.16      807.45     29.09 o 
  -1   1   4       57.34       63.40      2.44 o 
   0   1   4      586.49      536.96     18.37 o 
   1   1   4      412.48      421.51     10.38 o 
   2   1   4      202.53      162.58      4.14 o 
   3   1   4      164.82      181.33      4.66 o 
   4   1   4       11.99        6.93      0.64 o 
   5   1   4        0.01        0.00      0.41 o 
   6   1   4        0.70        2.03      0.89 o 
   7   1   4        6.40        5.36      1.30 o 
  -8   2   4       62.01       69.82      2.91 o 
  -7   2   4       12.72       11.43      1.03 o 
  -6   2   4       14.54       16.65      0.86 o 
  -5   2   4      484.96      504.13     12.61 o 
  -4   2   4      227.05      220.90      5.69 o 
  -3   2   4      737.39      757.79     18.57 o 
  -2   2   4      229.94      224.27      6.81 o 
  -1   2   4      718.00      751.07     41.99 o 
   0   2   4       68.67       69.26      3.85 o 
   1   2   4      355.01      352.18      8.73 o 
   2   2   4       24.84       21.74      0.80 o 
   3   2   4       24.20       24.08      1.13 o 
   4   2   4        9.45       16.00      1.03 o 
   5   2   4        9.93        6.58      1.30 o 
   6   2   4       38.35       37.11      2.92 o 
  -8   3   4       29.24       35.01      1.85 o 
  -7   3   4       95.99       91.87      3.48 o 
  -6   3   4        9.41        8.81      0.88 o 
  -5   3   4       47.97       45.22      1.48 o 
  -4   3   4       15.15       16.09      0.70 o 
  -3   3   4        6.54       10.60      0.53 o 
  -2   3   4      224.75      244.01      6.16 o 
  -1   3   4        0.00        0.66      0.33 o 
   0   3   4      458.35      486.55     12.01 o 
   1   3   4       21.20       27.25      1.17 o 
   2   3   4      290.40      312.33     16.40 o 
   3   3   4       16.13       18.41      1.03 o 
   4   3   4      156.91      165.05      9.30 o 
   5   3   4       11.21       10.80      1.54 o 
   6   3   4       10.23        7.39      1.46 o 
  -8   4   4        7.65        4.22      1.22 o 
  -7   4   4       80.28       70.64      4.38 o 
  -6   4   4       13.70       13.73      1.13 o 
  -5   4   4        0.41        0.00      0.28 o 
  -4   4   4       99.68       96.18      3.42 o 
  -3   4   4      110.35      107.20      2.90 o 
  -2   4   4       87.75       74.83      2.10 o 
  -1   4   4      220.99      219.39      5.60 o 
   0   4   4       12.65       17.09      1.18 o 
   1   4   4      321.10      342.54     10.40 o 
   2   4   4        0.63        0.46      0.93 o 
   3   4   4      118.19      113.76      5.93 o 
   4   4   4        5.43        4.23      0.77 o 
   5   4   4        3.27        3.33      1.06 o 
  -8   5   4       16.82       20.64      1.46 o 
  -7   5   4       96.92      107.45      4.02 o 
  -6   5   4      122.37      116.86      4.22 o 
  -5   5   4      292.48      286.25      9.14 o 
  -4   5   4       80.17       75.77      2.82 o 
  -3   5   4      390.41      394.13     14.17 o 
  -2   5   4       30.52       30.81      2.03 o 
  -1   5   4       15.67       10.96      0.59 o 
   0   5   4        7.01        9.04      0.74 o 
   1   5   4        0.65        0.41      0.49 o 
   2   5   4        0.04        0.12      0.33 o 
   3   5   4        3.74        3.64      0.64 o 
   4   5   4        6.26        5.03      1.50 o 
  -8   6   4        0.10        0.65      0.61 o 
  -7   6   4       17.79       17.85      1.30 o 
  -6   6   4        5.32        4.33      0.66 o 
  -5   6   4       22.17       24.54      1.33 o 
  -4   6   4       79.66       82.67      3.04 o 
  -3   6   4        0.82        0.72      0.33 o 
  -2   6   4      306.28      312.39      9.75 o 
  -1   6   4        1.47        0.49      0.41 o 
   0   6   4       79.38       81.14      2.92 o 
   1   6   4       40.32       39.96      1.80 o 
   2   6   4        0.95        0.80      0.41 o 
   3   6   4       71.41       69.01      2.83 o 
  -7   7   4        2.42        1.38      1.18 o 
  -6   7   4      186.53      164.96      7.84 o 
  -5   7   4        3.95        3.83      1.30 o 
  -4   7   4      181.14      184.03      6.10 o 
  -3   7   4       65.80       66.81      4.18 o 
  -2   7   4      188.03      186.27      8.20 o 
  -1   7   4       40.24       45.15      2.60 o 
   0   7   4        8.70        8.28      1.14 o 
   1   7   4       19.05       18.11      1.62 o 
   2   7   4        0.24        0.00      0.39 o 
  -6   8   4        5.25        4.78      0.76 o 
  -5   8   4       29.42       29.62      1.58 o 
  -4   8   4        7.36        7.45      0.80 o 
  -3   8   4        1.61        1.95      0.65 o 
  -2   8   4       15.50       16.56      1.46 o 
  -1   8   4        7.77        7.88      1.14 o 
   0   8   4       21.30       22.09      1.87 o 
  -5   9   4        0.34        0.07      0.61 o 
  -4   9   4       30.80       32.24      2.19 o 
  -3   9   4        8.17        7.23      1.14 o 
  -2   9   4       52.58       56.11      3.25 o 
   1 -10   5        1.48        1.06      0.73 o 
   2 -10   5       44.50       53.18      3.09 o 
   3 -10   5        0.09        0.32      0.57 o 
   4 -10   5       72.86       78.52      4.55 o 
   5 -10   5        4.77        2.52      0.89 o 
  -1  -9   5        6.82        8.69      1.38 o 
   0  -9   5      200.07      202.75      9.26 o 
   1  -9   5       20.85       24.03      1.87 o 
   2  -9   5       68.25       65.73      3.25 o 
   3  -9   5       20.55       20.38      1.79 o 
   4  -9   5       44.76       46.44      3.09 o 
   5  -9   5        2.45        2.11      0.81 o 
   6  -9   5        0.50        0.00      0.65 o 
  -2  -8   5       10.13        7.55      0.95 o 
  -1  -8   5       16.80       15.80      2.52 o 
   0  -8   5       20.67       18.34      1.18 o 
   1  -8   5       40.15       37.00      1.34 o 
   3  -8   5        9.94        8.21      0.74 o 
   4  -8   5       86.10       73.08      4.22 o 
   5  -8   5       28.44       29.31      2.35 o 
   6  -8   5       10.86       10.39      1.54 o 
   7  -8   5        3.53        3.00      0.97 o 
  -3  -7   5        2.79        3.44      0.77 o 
  -2  -7   5        0.43        0.24      0.45 o 
  -1  -7   5       75.12       65.15      2.58 o 
   0  -7   5       75.11       70.84      3.21 o 
   1  -7   5        0.04        0.55      0.26 o 
   2  -7   5       27.03       25.27      0.96 o 
   3  -7   5        8.10        5.60      0.57 o 
   4  -7   5       18.87       19.32      1.71 o 
   5  -7   5       40.57       37.19      2.60 o 
   6  -7   5        0.07        0.49      0.57 o 
   7  -7   5       27.05       21.35      2.03 o 
   8  -7   5       32.60       32.88      2.76 o 
  -4  -6   5       30.93       29.51      1.69 o 
  -3  -6   5        2.82        4.26      0.69 o 
  -2  -6   5       23.47       20.95      1.28 o 
  -1  -6   5        6.19        3.50      0.43 o 
   0  -6   5       22.22       20.52      0.87 o 
   1  -6   5       26.76       25.04      0.94 o 
   2  -6   5       85.26       83.93      2.35 o 
   3  -6   5       17.52       20.19      1.01 o 
   4  -6   5      182.44      183.00      6.07 o 
   5  -6   5       73.00       82.50      4.63 o 
   6  -6   5       44.01       40.03      2.76 o 
   7  -6   5        6.11        8.20      1.38 o 
   8  -6   5       16.09       16.97      2.03 o 
  -5  -5   5       31.42       33.51      1.83 o 
  -4  -5   5       10.04        8.79      1.66 o 
  -3  -5   5      220.09      202.70      6.62 o 
  -2  -5   5        1.55        2.70      0.43 o 
  -1  -5   5       10.11        5.98      0.49 o 
   0  -5   5      318.33      299.96      9.12 o 
   1  -5   5       18.36       19.07      0.91 o 
   2  -5   5      244.57      255.68      6.46 o 
   3  -5   5        0.51        1.55      1.46 o 
   4  -5   5       27.75       28.20      1.32 o 
   5  -5   5        0.00        0.00      0.25 o 
   6  -5   5       54.03       54.32      2.29 o 
   7  -5   5       53.30       59.60      3.74 o 
   8  -5   5       11.11       11.29      1.62 o 
  -6  -4   5       24.78       29.67      1.74 o 
  -5  -4   5       21.02       21.62      1.79 o 
  -4  -4   5      142.00      155.83      5.27 o 
  -3  -4   5       95.16       92.42      2.70 o 
  -2  -4   5      754.28      791.65     19.53 o 
  -1  -4   5       57.78       57.35      2.05 o 
   0  -4   5     1070.63     1049.81     37.32 o 
   1  -4   5        4.40        3.75      0.32 o 
   2  -4   5      261.94      280.31      8.51 o 
   3  -4   5       45.57       58.12      2.15 o 
   4  -4   5       16.36       15.85      2.15 o 
   5  -4   5        9.14        4.52      0.60 o 
   6  -4   5       12.33       12.43      1.03 o 
   7  -4   5        7.15        7.37      1.10 o 
   8  -4   5        3.98        4.38      1.06 o 
  -6  -3   5       24.87       26.64      1.57 o 
  -5  -3   5       26.45       22.33      2.07 o 
  -4  -3   5       58.75       64.45      2.08 o 
  -3  -3   5       21.63       25.15      1.01 o 
  -2  -3   5      197.31      191.03      4.99 o 
  -1  -3   5      343.76      359.87      9.00 o 
   0  -3   5       33.45       30.82      1.27 o 
   1  -3   5      150.99      142.67      3.67 o 
   2  -3   5     1283.94     1380.24     42.18 o 
   3  -3   5       43.72       50.07      1.92 o 
   4  -3   5      399.28      417.00     13.11 o 
   5  -3   5      106.84      109.42      6.13 o 
   6  -3   5      273.47      280.13      9.19 o 
   7  -3   5        0.66        0.32      0.49 o 
   8  -3   5        5.48        2.52      1.06 o 
  -7  -2   5       14.20       15.67      3.04 o 
  -6  -2   5       11.23       10.80      1.06 o 
  -5  -2   5       56.63       56.02      1.89 o 
  -4  -2   5       44.66       43.67      1.54 o 
  -3  -2   5      240.89      233.88      7.88 o 
  -2  -2   5       94.53       88.05      2.46 o 
  -1  -2   5      433.98      459.12     11.38 o 
   0  -2   5     1015.08     1125.61     48.26 o 
   1  -2   5      404.81      410.20     10.09 o 
   2  -2   5     1466.62     1476.11     99.63 o 
   3  -2   5      329.93      371.19     11.65 o 
   4  -2   5      144.55      156.11      5.20 o 
   5  -2   5       45.58       48.01      2.01 o 
   6  -2   5        0.55        0.47      0.37 o 
   7  -2   5        0.14        0.00      0.65 o 
  -7  -1   5        3.97        2.10      0.62 o 
  -6  -1   5        0.76        1.09      0.39 o 
  -5  -1   5       15.24       12.35      0.90 o 
  -4  -1   5        0.90        3.14      0.42 o 
  -3  -1   5        0.27        1.73      0.29 o 
  -2  -1   5        0.05        2.29      0.27 o 
  -1  -1   5        3.43        1.10      0.19 o 
   0  -1   5      543.17      580.71     14.23 o 
   1  -1   5        1.86        1.78      0.18 o 
   2  -1   5       42.43       47.26      1.78 o 
   3  -1   5      553.08      528.51     18.84 o 
   4  -1   5       13.45       16.33      2.23 o 
   5  -1   5       73.12       73.83      2.81 o 
   6  -1   5       41.07       41.25      2.84 o 
   7  -1   5       27.91       21.76      2.11 o 
  -8   0   5       19.88       29.79      1.83 o 
  -7   0   5        3.28        2.51      0.53 o 
  -6   0   5       25.02       29.29      1.95 o 
  -5   0   5       35.24       30.68      1.23 o 
  -4   0   5       64.23       77.62      2.31 o 
  -3   0   5      286.25      263.56     10.85 o 
  -2   0   5       34.87       37.05      1.18 o 
  -1   0   5       24.31       21.94      0.77 o 
   0   0   5        1.67        1.47      0.18 o 
   1   0   5       57.80       68.75      1.86 o 
   2   0   5      245.24      234.53      5.89 o 
   3   0   5        0.31        0.44      0.28 o 
   4   0   5      130.84      126.50      4.36 o 
   5   0   5        1.14        0.49      0.57 o 
   6   0   5        2.69        2.76      0.89 o 
   7   0   5        1.00        0.00      0.73 o 
  -8   1   5        0.15        0.32      0.65 o 
  -7   1   5       87.03       96.95      3.39 o 
  -6   1   5       15.33       15.62      0.97 o 
  -5   1   5       42.55       35.26      1.51 o 
  -4   1   5      259.98      271.34      6.97 o 
  -3   1   5       28.55       34.02      1.13 o 
  -2   1   5       67.51       63.46      1.80 o 
  -1   1   5      575.13      585.04     39.54 o 
   0   1   5       35.85       42.35      1.25 o 
   1   1   5       34.66       36.07      1.10 o 
   2   1   5       24.94       24.95      0.84 o 
   3   1   5        3.25        5.27      0.39 o 
   4   1   5        1.10        0.41      0.49 o 
   5   1   5        0.12        0.57      0.65 o 
   6   1   5        6.48        3.65      0.97 o 
  -8   2   5       30.94       28.34      1.65 o 
  -7   2   5        0.38        0.61      0.47 o 
  -6   2   5      246.12      236.70      6.26 o 
  -5   2   5       23.10       27.46      1.10 o 
  -4   2   5      101.24       94.11      2.66 o 
  -3   2   5      103.23       96.30      3.34 o 
  -2   2   5        1.44        4.20      0.33 o 
  -1   2   5      438.12      455.96     14.17 o 
   0   2   5        4.17        2.75      0.40 o 
   1   2   5      108.09      115.20      3.05 o 
   2   2   5       29.66       32.86      1.10 o 
   3   2   5       26.31       22.85      1.11 o 
   4   2   5       53.15       52.13      3.33 o 
   5   2   5       26.48       18.19      2.03 o 
   6   2   5        4.73        6.74      1.38 o 
  -8   3   5        0.93        1.59      0.60 o 
  -7   3   5       14.35       14.71      1.21 o 
  -6   3   5       14.07       14.95      2.07 o 
  -5   3   5       88.56       87.53      4.87 o 
  -4   3   5       23.46       24.79      0.96 o 
  -3   3   5      396.84      389.56      9.74 o 
  -2   3   5      179.86      167.17      4.36 o 
  -1   3   5        0.16        0.36      0.18 o 
   0   3   5      764.13      766.40     23.64 o 
   1   3   5       36.99       33.89      1.12 o 
   2   3   5      277.45      272.30      8.42 o 
   3   3   5        4.25        3.47      0.61 o 
   4   3   5       49.26       42.47      2.92 o 
   5   3   5        6.82        7.39      1.46 o 
  -8   4   5        4.53        4.71      1.30 o 
  -7   4   5        7.61        6.49      0.86 o 
  -6   4   5      137.81      135.84      4.82 o 
  -5   4   5        0.57        0.46      0.93 o 
  -4   4   5      178.21      165.99      5.51 o 
  -3   4   5        0.05        0.45      0.45 o 
  -2   4   5       56.75       52.99      1.61 o 
  -1   4   5       33.20       35.70      1.18 o 
   0   4   5        2.72        2.03      0.32 o 
   1   4   5       17.40        6.90      0.81 o 
   2   4   5       13.92       13.20      0.92 o 
   3   4   5        0.01        0.08      0.65 o 
   4   4   5       54.34       47.83      3.33 o 
  -8   5   5       13.55       14.27      1.91 o 
  -7   5   5       54.80       52.35      3.41 o 
  -6   5   5       26.32       25.29      1.44 o 
  -5   5   5      100.40       89.91      4.02 o 
  -4   5   5        8.44        8.61      0.82 o 
  -3   5   5      281.06      275.85      8.89 o 
  -2   5   5       29.37       30.51      1.36 o 
  -1   5   5      297.19      281.69      7.20 o 
   0   5   5        3.39        5.97      0.62 o 
   1   5   5       57.00       53.15      2.14 o 
   2   5   5       32.06       34.23      1.62 o 
   3   5   5        0.03        0.01      0.34 o 
  -7   6   5        9.47       11.36      2.52 o 
  -6   6   5        0.01        0.00      0.37 o 
  -5   6   5        8.48        9.95      1.75 o 
  -4   6   5       40.11       39.13      1.78 o 
  -3   6   5        0.60        1.78      0.41 o 
  -2   6   5       71.30       72.56      5.24 o 
  -1   6   5       18.78       14.45      1.22 o 
   0   6   5       88.01       90.86      4.47 o 
   1   6   5       31.00       27.38      1.79 o 
   2   6   5       58.81       49.53      2.20 o 
  -7   7   5        1.61        0.83      0.53 o 
  -6   7   5       73.77       72.85      3.53 o 
  -5   7   5       15.34       18.20      1.22 o 
  -4   7   5       59.77       62.29      2.53 o 
  -3   7   5       15.74       17.70      1.09 o 
  -2   7   5        5.88        5.60      0.89 o 
  -1   7   5       36.36       39.54      2.44 o 
   0   7   5       17.82       16.24      1.46 o 
   1   7   5        7.97       10.88      1.38 o 
  -6   8   5        0.57        0.00      0.42 o 
  -5   8   5       32.01       28.61      1.56 o 
  -4   8   5        2.35        1.67      0.53 o 
  -3   8   5       46.23       48.07      2.76 o 
  -2   8   5        2.67        2.76      0.73 o 
  -1   8   5       12.10       11.61      1.38 o 
   3 -10   6       20.13       18.35      1.71 o 
   4 -10   6        1.37        2.11      0.89 o 
  -1  -9   6        1.99        1.64      0.60 o 
   0  -9   6       12.21       16.40      1.71 o 
   1  -9   6       12.72       17.38      1.71 o 
   2  -9   6       25.42       24.77      1.95 o 
   3  -9   6       21.86       22.00      1.87 o 
   4  -9   6        5.57        5.12      1.06 o 
   5  -9   6       13.47       15.67      1.87 o 
   6  -9   6       20.48       19.49      1.95 o 
  -2  -8   6       10.63        8.84      1.00 o 
  -1  -8   6        0.21        0.06      0.41 o 
   0  -8   6       83.33       76.33      3.98 o 
   1  -8   6       12.36       14.17      0.81 o 
   2  -8   6       96.97      101.01      5.28 o 
   3  -8   6       55.03       53.51      3.25 o 
   4  -8   6        5.71        3.65      0.89 o 
   5  -8   6        9.36        9.82      1.38 o 
   6  -8   6        9.12        9.99      1.46 o 
   7  -8   6        3.51        3.65      1.06 o 
  -3  -7   6       24.74       28.04      1.69 o 
  -2  -7   6        0.01        0.00      0.39 o 
  -1  -7   6       88.44       91.40      3.38 o 
   0  -7   6        1.14        1.12      0.33 o 
   1  -7   6       30.48       27.92      1.32 o 
   2  -7   6      106.71      103.99      2.91 o 
   3  -7   6        8.40        5.48      0.81 o 
   4  -7   6        3.84        1.54      0.65 o 
   5  -7   6       51.99       50.83      3.25 o 
   6  -7   6        3.60        3.57      0.97 o 
   7  -7   6       28.53       28.42      2.35 o 
  -4  -6   6       59.34       56.20      2.84 o 
  -3  -6   6       36.82       41.90      5.28 o 
  -2  -6   6      131.46      116.45      4.10 o 
  -1  -6   6       70.11       70.96      2.85 o 
   0  -6   6       61.78       62.79      2.05 o 
   1  -6   6       30.56       31.55      1.40 o 
   2  -6   6       16.62       16.84      0.97 o 
   3  -6   6       17.69       15.13      0.89 o 
   4  -6   6        6.31        6.43      0.93 o 
   5  -6   6        2.27        2.37      0.46 o 
   6  -6   6        1.32        0.49      0.65 o 
   7  -6   6        7.48        8.04      1.30 o 
  -5  -5   6       13.42       13.41      1.42 o 
  -4  -5   6        5.43        2.87      0.64 o 
  -3  -5   6        1.21        0.25      0.43 o 
  -2  -5   6        0.72        1.94      0.36 o 
  -1  -5   6      142.39      158.06      4.24 o 
   0  -5   6      181.80      187.82      4.88 o 
   1  -5   6       63.18       67.40      1.96 o 
   2  -5   6       10.45        9.99      0.97 o 
   3  -5   6       55.33       56.57      2.17 o 
   4  -5   6        4.86        6.98      1.06 o 
   5  -5   6        2.78        1.70      0.77 o 
   6  -5   6       35.81       32.64      2.64 o 
   7  -5   6      100.11       96.71      5.36 o 
   8  -5   6        0.76        0.08      0.73 o 
  -6  -4   6        3.48        2.73      0.68 o 
  -5  -4   6        0.90        0.77      0.47 o 
  -4  -4   6       62.62       70.48      2.83 o 
  -3  -4   6        1.93        3.30      0.97 o 
  -2  -4   6      261.26      264.37     14.85 o 
  -1  -4   6        0.05        0.09      0.21 o 
   0  -4   6      448.37      448.85     11.16 o 
   1  -4   6       24.60       23.92      1.29 o 
   2  -4   6      138.77      129.67      4.36 o 
   3  -4   6       66.71       76.68      2.78 o 
   4  -4   6       60.79       63.43      6.25 o 
   5  -4   6       35.48       17.30      1.46 o 
   6  -4   6        6.11        3.81      2.52 o 
   7  -4   6       55.33       53.27      3.33 o 
  -6  -3   6       41.95       41.55      2.09 o 
  -5  -3   6       18.89       18.92      1.40 o 
  -4  -3   6      116.14       96.87      2.89 o 
  -3  -3   6        0.19        0.61      0.26 o 
  -2  -3   6       73.36       79.14      2.32 o 
  -1  -3   6       42.11       43.55      1.40 o 
   0  -3   6       78.57       90.04      2.46 o 
   1  -3   6       83.56       88.08      2.36 o 
   2  -3   6       13.64       18.46      0.95 o 
   3  -3   6      167.57      174.55      5.77 o 
   4  -3   6       16.85       19.56      1.06 o 
   5  -3   6      323.50      338.81     10.91 o 
   6  -3   6       37.90       37.06      1.80 o 
   7  -3   6        0.06        0.00      0.57 o 
  -7  -2   6        0.37        0.64      0.51 o 
  -6  -2   6       16.49       17.84      1.37 o 
  -5  -2   6       43.98       43.98      1.65 o 
  -4  -2   6      129.01      133.42      5.97 o 
  -3  -2   6      125.83      135.16      5.94 o 
  -2  -2   6      551.34      573.03     14.22 o 
  -1  -2   6      170.00      172.89      4.48 o 
   0  -2   6      818.93      851.50     20.84 o 
   1  -2   6      511.22      527.07     12.93 o 
   2  -2   6       88.77       82.09      2.90 o 
   3  -2   6       82.55       78.28      2.81 o 
   4  -2   6       78.42       86.28      3.13 o 
   5  -2   6       41.12       39.24      1.78 o 
   6  -2   6        0.00        0.48      0.65 o 
   7  -2   6        0.36        0.16      0.73 o 
  -7  -1   6       53.94       56.68      2.72 o 
  -6  -1   6       34.78       30.31      1.34 o 
  -5  -1   6       52.10       57.82      2.05 o 
  -4  -1   6       63.39       60.91      1.95 o 
  -3  -1   6       75.98       71.47      2.42 o 
  -2  -1   6       97.28       93.03      2.59 o 
  -1  -1   6       15.50       14.68      0.70 o 
   0  -1   6      104.36      132.26      4.06 o 
   1  -1   6       33.93       43.06      1.31 o 
   2  -1   6      240.70      255.96      8.18 o 
   3  -1   6        2.31        0.65      0.61 o 
   4  -1   6      448.07      442.65     14.01 o 
   5  -1   6      118.23      122.38      4.33 o 
   6  -1   6        2.42        0.97      0.73 o 
   7  -1   6       10.66        9.99      1.71 o 
  -7   0   6        8.86        6.92      1.59 o 
  -6   0   6       74.44       77.60      2.48 o 
  -5   0   6        6.46        7.69      0.66 o 
  -4   0   6      102.96      109.29      3.11 o 
  -3   0   6        0.02        0.15      0.21 o 
  -2   0   6        2.59        4.53      0.39 o 
  -1   0   6       25.81       14.83      0.62 o 
   0   0   6      459.51      550.09     13.56 o 
   1   0   6      313.92      324.52      8.08 o 
   2   0   6      101.17      102.26      2.73 o 
   3   0   6       25.18       29.24      1.34 o 
   4   0   6       50.48       47.74      3.00 o 
   5   0   6        6.66        6.98      1.22 o 
   6   0   6        4.75        5.28      1.22 o 
  -8   1   6        5.11        4.20      0.81 o 
  -7   1   6       47.94       51.75      1.91 o 
  -6   1   6        0.98        0.89      0.37 o 
  -5   1   6       94.17      101.44      2.97 o 
  -4   1   6       11.53       11.90      0.71 o 
  -3   1   6      209.49      204.38      5.33 o 
  -2   1   6       82.52       74.68      4.87 o 
  -1   1   6      611.82      601.13     14.78 o 
   0   1   6      174.85      177.31      4.53 o 
   1   1   6       25.67       27.12      0.92 o 
   2   1   6      316.95      321.40      8.08 o 
   3   1   6       25.04       26.63      1.95 o 
   4   1   6        9.49        8.28      1.22 o 
   5   1   6       21.42       20.46      1.95 o 
   6   1   6        3.32        4.14      1.14 o 
  -8   2   6        9.23        9.88      1.11 o 
  -7   2   6        5.36        2.86      0.63 o 
  -6   2   6       20.12       18.86      1.21 o 
  -5   2   6       23.93       23.43      1.02 o 
  -4   2   6      111.86      118.32      3.28 o 
  -3   2   6        5.27        4.87      0.43 o 
  -2   2   6      213.59      217.86      5.61 o 
  -1   2   6      140.22      145.52      4.85 o 
   0   2   6        8.22        9.41      0.71 o 
   1   2   6       11.30       15.61      0.67 o 
   2   2   6       13.06       13.36      0.81 o 
   3   2   6       21.77       22.74      1.95 o 
   4   2   6        1.55        1.30      0.73 o 
   5   2   6        5.97        5.52      1.22 o 
  -8   3   6        0.01        0.00      0.51 o 
  -7   3   6       12.38       12.94      1.19 o 
  -6   3   6       40.54       37.66      1.83 o 
  -5   3   6       58.89       56.86      2.80 o 
  -4   3   6       58.86       56.22      1.87 o 
  -3   3   6        1.05        2.46      0.33 o 
  -2   3   6      146.54      150.36      3.99 o 
  -1   3   6       39.77       39.39      1.29 o 
   0   3   6        0.50        1.09      0.39 o 
   1   3   6        2.54        2.76      0.43 o 
   2   3   6       70.51       78.43      2.82 o 
   3   3   6       21.43       20.06      1.87 o 
   4   3   6       11.28       12.50      1.79 o 
   5   3   6        1.09        0.16      0.73 o 
  -8   4   6        9.23        8.50      1.03 o 
  -7   4   6       64.58       70.63      2.99 o 
  -6   4   6       12.33       11.12      1.05 o 
  -5   4   6        8.38       10.46      1.18 o 
  -4   4   6       40.47       35.44      1.64 o 
  -3   4   6       23.25       26.17      1.31 o 
  -2   4   6      160.77      159.49      4.22 o 
  -1   4   6        3.10        3.28      0.38 o 
   0   4   6       27.21       19.41      1.30 o 
   1   4   6        0.18        0.44      0.45 o 
   2   4   6        5.77        5.41      0.64 o 
   3   4   6       11.54       11.94      1.62 o 
   4   4   6       13.99       12.34      1.79 o 
  -7   5   6        0.49        0.07      0.45 o 
  -6   5   6        1.29        2.43      0.57 o 
  -5   5   6      128.18      123.13      4.38 o 
  -4   5   6        3.31        4.09      0.62 o 
  -3   5   6      145.31      146.59      6.82 o 
  -2   5   6      100.64       96.67      3.40 o 
  -1   5   6      188.09      189.03      8.20 o 
   0   5   6       78.88       78.24      2.83 o 
   1   5   6       51.60       47.58      3.09 o 
   2   5   6       31.36       30.25      1.56 o 
   3   5   6       37.48       37.51      2.92 o 
  -7   6   6       16.52       16.74      1.36 o 
  -6   6   6        0.15        0.16      0.42 o 
  -5   6   6       45.54       49.99      2.44 o 
  -4   6   6        0.76        0.50      0.37 o 
  -3   6   6        2.38        3.46      0.58 o 
  -2   6   6       13.69       15.75      1.30 o 
  -1   6   6        0.38        0.00      0.32 o 
   0   6   6       21.51       23.38      1.71 o 
   1   6   6        0.88        0.81      0.57 o 
   2   6   6        0.91        1.65      0.57 o 
  -6   7   6       10.34       11.10      1.05 o 
  -5   7   6        0.32        0.76      0.47 o 
  -4   7   6       64.17       65.23      3.33 o 
  -3   7   6        3.23        3.33      0.73 o 
  -2   7   6       46.48       53.75      3.00 o 
  -1   7   6       10.63       12.59      1.38 o 
   0   7   6        0.93        1.14      0.65 o 
  -4   8   6        1.04        0.49      0.57 o 
  -3   8   6       40.23       40.27      2.52 o 
  -2   8   6        2.28        2.76      0.81 o 
   3 -10   7        1.17        2.27      0.81 o 
   0  -9   7       21.41       18.08      1.32 o 
   2  -9   7       55.80       55.78      3.41 o 
   3  -9   7      134.32      139.74      7.23 o 
   4  -9   7      245.60      265.11     12.83 o 
   5  -9   7       10.47       12.26      1.62 o 
  -2  -8   7        3.54        6.39      0.89 o 
  -1  -8   7        0.63        0.00      0.45 o 
   0  -8   7       34.14       35.93      1.72 o 
   1  -8   7       17.83       15.43      1.62 o 
   2  -8   7       15.00       18.35      1.26 o 
   3  -8   7       54.03       51.24      3.25 o 
   4  -8   7        0.44        0.24      0.57 o 
   5  -8   7       17.15       17.70      1.79 o 
   6  -8   7        1.64        0.24      0.65 o 
  -3  -7   7       41.56       38.55      1.98 o 
  -2  -7   7       58.74       59.01      4.83 o 
  -1  -7   7       20.20       21.15      1.66 o 
   0  -7   7      148.79      150.07      4.13 o 
   1  -7   7      136.39      143.64      4.77 o 
   2  -7   7      537.80      534.56     30.94 o 
   3  -7   7       14.08       12.16      0.90 o 
   4  -7   7        7.10        9.18      1.30 o 
   5  -7   7        0.68        0.32      0.57 o 
   6  -7   7        1.44        1.46      0.73 o 
   7  -7   7        3.67        4.38      1.06 o 
  -4  -6   7       43.45       41.43      2.76 o 
  -3  -6   7       10.94        9.83      1.30 o 
  -2  -6   7       23.80       29.87      1.57 o 
  -1  -6   7        0.90        0.28      0.89 o 
   0  -6   7       45.41       45.45      1.56 o 
   1  -6   7        0.30        0.73      0.44 o 
   2  -6   7       91.85       86.96      4.63 o 
   3  -6   7        0.19        0.45      0.31 o 
   4  -6   7       52.16       60.41      3.45 o 
   5  -6   7        2.67        2.75      0.89 o 
   6  -6   7        7.63        7.15      1.22 o 
   7  -6   7        5.38        4.30      0.97 o 
  -5  -5   7       20.62       18.00      1.46 o 
  -4  -5   7        1.60        2.18      0.62 o 
  -3  -5   7      315.91      307.49      9.72 o 
  -2  -5   7        0.31        0.78      0.33 o 
  -1  -5   7      308.39      310.16      7.95 o 
   0  -5   7      244.01      248.05      6.38 o 
   1  -5   7      723.11      704.40     17.35 o 
   2  -5   7       29.36       32.39      1.71 o 
   3  -5   7       44.14       50.30      2.03 o 
   5  -5   7        1.53        2.00      0.46 o 
   6  -5   7        2.37        2.40      0.57 o 
   7  -5   7        3.85        3.45      0.72 o 
  -5  -4   7        1.47        1.67      0.60 o 
  -4  -4   7       19.59       12.39      1.12 o 
  -3  -4   7       44.00       32.67      1.29 o 
  -2  -4   7       51.29       46.27      1.60 o 
  -1  -4   7        1.37        3.65      0.44 o 
   0  -4   7       96.25       93.12      4.73 o 
   1  -4   7      197.70      190.02      6.26 o 
   2  -4   7      132.13      125.53      8.08 o 
   3  -4   7      149.69      149.86      6.09 o 
   4  -4   7      104.40      101.71      3.67 o 
   5  -4   7       80.20       88.30      3.36 o 
   6  -4   7      194.86      202.95      6.92 o 
   7  -4   7        0.83        0.42      0.51 o 
  -6  -3   7       11.56        8.75      1.03 o 
  -5  -3   7      106.53       99.09      3.73 o 
  -4  -3   7       31.26       34.06      1.36 o 
  -3  -3   7       35.40       32.44      1.26 o 
  -2  -3   7      605.66      616.08     15.33 o 
  -1  -3   7       39.62       38.24      1.29 o 
   0  -3   7       90.24       82.94      2.33 o 
   1  -3   7      336.75      319.50     10.16 o 
   2  -3   7       42.06       41.56      1.69 o 
   3  -3   7      152.08      139.07      4.76 o 
   4  -3   7       12.90       12.65      0.97 o 
   5  -3   7        4.84        4.01      0.89 o 
   6  -3   7       11.82       12.70      1.11 o 
   7  -3   7        0.05        0.00      0.65 o 
  -6  -2   7        1.20        0.72      0.51 o 
  -5  -2   7        8.40        6.26      0.80 o 
  -4  -2   7       30.46       31.00      1.28 o 
  -3  -2   7       41.16       43.46      1.53 o 
  -2  -2   7      103.29      107.85      3.02 o 
  -1  -2   7      287.58      287.42      7.31 o 
   0  -2   7      139.86      124.88      3.31 o 
   1  -2   7       30.60       23.20      1.50 o 
   2  -2   7      247.56      257.74      8.29 o 
   3  -2   7        9.92       12.93      1.42 o 
   4  -2   7        6.07        7.91      1.18 o 
   5  -2   7      182.62      192.20      6.54 o 
   6  -2   7       56.28       57.73      3.74 o 
   7  -2   7        6.92        8.12      1.54 o 
  -7  -1   7       22.18       24.41      1.55 o 
  -6  -1   7       11.05        9.86      0.86 o 
  -5  -1   7       92.48       92.95      2.87 o 
  -4  -1   7       58.97       56.94      1.89 o 
  -3  -1   7        4.94        3.76      0.44 o 
  -2  -1   7        9.49       11.11      0.81 o 
  -1  -1   7       61.83       61.57      2.81 o 
   0  -1   7        2.08        4.52      0.52 o 
   1  -1   7       32.53       33.36      1.54 o 
   2  -1   7        2.83        3.10      0.49 o 
   3  -1   7      362.66      357.96     11.42 o 
   4  -1   7       92.75       98.71      3.64 o 
   5  -1   7       41.67       52.78      3.41 o 
   6  -1   7        2.34        2.03      0.97 o 
  -7   0   7        0.12        0.22      0.42 o 
  -6   0   7      155.15      167.61      4.70 o 
  -5   0   7        4.31        3.41      1.09 o 
  -4   0   7      177.08      179.35      4.83 o 
  -3   0   7        6.55        6.08      0.52 o 
  -2   0   7      137.61      131.79      3.55 o 
  -1   0   7      104.40       96.06      2.65 o 
   0   0   7      319.40      336.71      8.42 o 
   1   0   7      128.01      113.88      3.04 o 
   2   0   7       21.18       24.53      1.21 o 
   3   0   7      225.92      233.72      7.69 o 
   4   0   7       63.82       63.98      3.82 o 
   5   0   7        3.20        1.62      0.81 o 
   6   0   7        0.49        0.00      0.65 o 
  -7   1   7       55.55       58.74      2.12 o 
  -6   1   7       35.51       35.27      1.60 o 
  -5   1   7      470.23      463.01     12.47 o 
  -4   1   7       91.21       95.59      2.78 o 
  -3   1   7      663.79      660.81     16.36 o 
  -2   1   7       63.93       57.85      2.23 o 
  -1   1   7      452.53      462.38     11.50 o 
   0   1   7        0.35        1.29      0.30 o 
   1   1   7      216.57      203.82      5.23 o 
   2   1   7      142.87      142.72      4.88 o 
   3   1   7       12.87       11.69      1.46 o 
   4   1   7        2.27        2.84      0.89 o 
   5   1   7        1.09        0.89      0.73 o 
  -7   2   7        2.50        2.43      0.60 o 
  -6   2   7       30.11       34.38      1.79 o 
  -5   2   7       10.13       10.50      0.87 o 
  -4   2   7       77.70       77.00      3.04 o 
  -3   2   7       31.20       32.61      1.23 o 
  -2   2   7        0.08        0.00      0.17 o 
  -1   2   7      214.09      213.84      8.79 o 
   0   2   7       25.67       21.46      0.91 o 
   1   2   7       34.22       36.08      1.22 o 
   2   2   7        4.63        5.85      1.06 o 
   3   2   7      131.17      133.16      6.82 o 
   4   2   7        9.73        9.99      1.54 o 
   5   2   7       28.62       30.53      2.68 o 
  -7   3   7       31.50       30.12      2.76 o 
  -6   3   7        7.83        7.79      1.38 o 
  -5   3   7       16.67       13.69      1.13 o 
  -4   3   7       12.58       11.86      1.38 o 
  -3   3   7       48.07       44.74      1.48 o 
  -2   3   7      115.68      114.08      3.16 o 
  -1   3   7      109.73      100.63      3.59 o 
   0   3   7      351.67      366.51      9.23 o 
   1   3   7      188.05      193.78      6.15 o 
   2   3   7       15.04       13.40      1.62 o 
   3   3   7        4.06        6.74      1.30 o 
   4   3   7       16.33       17.21      2.11 o 
  -7   4   7       35.88       44.97      2.24 o 
  -6   4   7        6.26        5.77      0.80 o 
  -5   4   7      105.36      114.74      4.18 o 
  -4   4   7       90.14       94.34      3.44 o 
  -3   4   7      267.58      281.30      8.91 o 
  -2   4   7       20.67       21.93      1.30 o 
  -1   4   7        8.53        8.70      0.60 o 
   0   4   7       39.78       48.91      1.97 o 
   1   4   7        4.33        5.13      0.64 o 
   2   4   7        0.00        0.00      0.57 o 
   3   4   7        0.30        0.16      0.65 o 
  -7   5   7        5.60        5.64      0.88 o 
  -6   5   7        6.28        5.41      0.78 o 
  -5   5   7        0.00        0.00      0.34 o 
  -4   5   7        0.73        0.68      0.39 o 
  -3   5   7        8.10        8.09      0.82 o 
  -2   5   7        0.33        0.93      0.37 o 
  -1   5   7        1.29        1.79      0.57 o 
   0   5   7       47.63       49.32      2.02 o 
   1   5   7       84.39       96.59      3.61 o 
   2   5   7        3.19        4.47      1.14 o 
  -6   6   7        8.92        6.90      1.01 o 
  -5   6   7        1.87        2.27      0.55 o 
  -4   6   7       18.53       17.31      1.20 o 
  -3   6   7       48.69       51.25      3.78 o 
  -2   6   7        7.31       10.15      1.14 o 
  -1   6   7        9.65       14.37      1.30 o 
   0   6   7        9.23       10.15      1.22 o 
   1   6   7        1.39        0.41      0.57 o 
  -5   7   7        8.81        8.26      0.93 o 
  -4   7   7       17.25       18.72      1.25 o 
  -3   7   7        5.23        6.25      0.97 o 
  -2   7   7       20.35       22.57      1.71 o 
  -1   7   7        0.30        0.00      0.49 o 
   2  -9   8       53.33       48.96      3.17 o 
   3  -9   8        6.45        6.66      1.22 o 
   4  -9   8        6.94        6.25      1.22 o 
   5  -9   8        6.96        5.77      1.22 o 
  -1  -8   8       10.30       13.18      1.18 o 
   0  -8   8       24.75       29.87      1.64 o 
   1  -8   8        6.02        4.66      2.84 o 
   2  -8   8       21.95       24.61      1.46 o 
   3  -8   8       11.96        9.82      1.46 o 
   4  -8   8        7.36        5.12      1.06 o 
   5  -8   8        0.37        0.57      0.65 o 
   6  -8   8       19.71       19.73      1.95 o 
  -2  -7   8       30.33       30.20      1.66 o 
  -1  -7   8       74.21       87.02      2.68 o 
   0  -7   8        6.56        6.21      0.77 o 
   1  -7   8        1.24        1.65      1.01 o 
   2  -7   8      108.78      112.46      5.93 o 
   3  -7   8       32.22       34.43      1.63 o 
   4  -7   8        0.99        1.17      0.43 o 
   5  -7   8        8.89        9.09      1.38 o 
   6  -7   8        5.12        6.41      1.22 o 
  -3  -6   8       12.39       14.56      1.50 o 
  -2  -6   8      151.16      158.19      5.60 o 
  -1  -6   8        0.49        0.61      0.49 o 
   0  -6   8      343.80      358.00      9.13 o 
   1  -6   8       86.23       82.42      3.10 o 
   2  -6   8      508.16      525.52     16.56 o 
   3  -6   8        6.62        7.33      2.07 o 
   4  -6   8      127.30      117.88     11.85 o 
   5  -6   8        9.29        9.06      1.06 o 
   6  -6   8        7.77        9.34      1.38 o 
  -4  -5   8        0.57        0.30      0.49 o 
  -3  -5   8      111.05      100.81      3.06 o 
  -2  -5   8       25.12       25.86      2.31 o 
  -1  -5   8      407.70      401.56     10.20 o 
   0  -5   8      396.36      401.82     12.54 o 
   1  -5   8       94.44       91.94      3.36 o 
   2  -5   8        0.29        0.12      0.29 o 
   3  -5   8      314.57      311.96     10.07 o 
   4  -5   8        5.24        5.13      0.66 o 
   5  -5   8      103.18      115.75      4.25 o 
   6  -5   8       11.63       14.30      1.23 o 
   7  -5   8       34.12       21.68      2.03 o 
  -5  -4   8        4.82        6.57      1.22 o 
  -4  -4   8       50.17       48.57      1.79 o 
  -3  -4   8       71.77       67.39      2.69 o 
  -2  -4   8       47.47       56.85      1.89 o 
  -1  -4   8       96.49       93.10      2.71 o 
   0  -4   8       52.10       55.25      1.74 o 
   1  -4   8      366.78      347.09     11.07 o 
   2  -4   8       50.19       49.78      2.01 o 
   3  -4   8      348.55      335.10     10.76 o 
   4  -4   8      120.45      124.51      4.42 o 
   5  -4   8      125.67      126.19      5.36 o 
   6  -4   8       10.30       12.25      1.26 o 
   7  -4   8       45.76       52.00      2.46 o 
  -5  -3   8        9.80        9.89      0.86 o 
  -4  -3   8       65.36       59.96      2.06 o 
  -3  -3   8        2.45        2.69      0.50 o 
  -2  -3   8        2.98        3.87      0.46 o 
  -1  -3   8      380.64      380.47      9.61 o 
   0  -3   8      220.53      227.89      5.87 o 
   1  -3   8        0.81        0.34      0.32 o 
   2  -3   8       40.33       45.10      1.87 o 
   3  -3   8        8.45        9.38      1.34 o 
   4  -3   8        0.29        0.61      0.57 o 
   5  -3   8        4.82        7.09      0.80 o 
   6  -3   8        8.79        8.65      1.30 o 
  -6  -2   8       20.83       22.65      1.68 o 
  -5  -2   8      162.81      157.28      4.47 o 
  -4  -2   8       41.43       39.32      1.52 o 
  -3  -2   8      207.19      192.34      5.18 o 
  -2  -2   8        6.22        7.31      0.57 o 
  -1  -2   8      194.71      192.84      5.06 o 
   0  -2   8       12.19       13.37      0.62 o 
   1  -2   8       16.14       14.23      0.89 o 
   2  -2   8       18.97       19.97      1.58 o 
   3  -2   8        1.39        1.13      0.37 o 
   4  -2   8      144.25      129.59      4.59 o 
   5  -2   8       20.19       21.84      2.03 o 
   6  -2   8       14.34       14.37      1.95 o 
  -6  -1   8        0.36        0.07      0.39 o 
  -5  -1   8      142.87      142.75      4.10 o 
  -4  -1   8      133.86      128.64      3.69 o 
  -3  -1   8      478.11      468.20     11.80 o 
  -2  -1   8       25.84       22.71      0.96 o 
  -1  -1   8       62.17       53.80      1.66 o 
   0  -1   8      232.49      234.08      6.01 o 
   1  -1   8      203.05      188.93      6.26 o 
   2  -1   8      114.96      114.14      4.02 o 
   3  -1   8       42.43       44.10      1.92 o 
   4  -1   8        6.76        7.80      1.30 o 
   5  -1   8        7.54        8.93      1.46 o 
   6  -1   8        3.11        3.17      1.06 o 
  -7   0   8       23.50       21.76      1.28 o 
  -6   0   8       21.38       22.49      1.18 o 
  -5   0   8        0.32        0.21      0.37 o 
  -4   0   8      233.76      234.67      6.22 o 
  -3   0   8       44.60       44.31      1.54 o 
  -2   0   8      361.21      350.60     10.89 o 
  -1   0   8       90.84       87.16      2.47 o 
   0   0   8      126.04      146.82      7.68 o 
   1   0   8       16.70       15.41      0.95 o 
   2   0   8       79.33       82.72      3.10 o 
   3   0   8      147.42      145.96      5.08 o 
   4   0   8       20.57       19.08      2.11 o 
   5   0   8        5.96        9.58      1.54 o 
  -7   1   8       38.15       40.19      2.10 o 
  -6   1   8        0.02        0.00      0.36 o 
  -5   1   8       32.55       32.36      1.32 o 
  -4   1   8       67.93       75.10      2.34 o 
  -3   1   8      484.76      441.45     13.99 o 
  -2   1   8       11.04       11.01      0.91 o 
  -1   1   8      368.37      353.62      8.93 o 
   0   1   8       64.05       64.63      1.92 o 
   1   1   8       41.82       44.77      1.92 o 
   2   1   8      186.30      184.42      6.66 o 
   3   1   8        8.08        8.69      1.38 o 
   4   1   8       26.42       25.98      2.27 o 
   5   1   8        5.99        9.18      1.62 o 
  -7   2   8        0.39        0.77      0.53 o 
  -6   2   8        6.29        7.10      1.10 o 
  -5   2   8        6.75        7.79      1.38 o 
  -4   2   8       30.11       28.93      1.17 o 
  -3   2   8      138.65      134.50      3.73 o 
  -2   2   8      229.72      218.06      7.19 o 
  -1   2   8      347.68      323.64      8.19 o 
   0   2   8      217.74      226.44      5.85 o 
   1   2   8      765.35      762.67     23.76 o 
   2   2   8      388.72      393.32     17.78 o 
   3   2   8       73.55       77.30      4.55 o 
   4   2   8       22.86       23.95      2.27 o 
  -7   3   8        0.67        0.42      0.54 o 
  -6   3   8       35.23       36.39      1.93 o 
  -5   3   8        6.01        5.65      0.89 o 
  -4   3   8        0.43        0.00      0.33 o 
  -3   3   8        0.04        0.19      0.28 o 
  -2   3   8        0.00        0.11      0.26 o 
  -1   3   8        1.11        0.76      0.27 o 
   0   3   8        7.64        7.32      0.56 o 
   1   3   8       48.54       51.24      3.17 o 
   2   3   8       21.54       25.74      2.19 o 
   3   3   8        2.25        1.71      0.89 o 
  -6   4   8        2.86        4.28      0.74 o 
  -5   4   8      120.55      115.72      4.26 o 
  -4   4   8        1.41        1.04      0.45 o 
  -3   4   8       43.18       45.42      1.97 o 
  -2   4   8        0.06        0.97      0.49 o 
  -1   4   8       70.49       76.05      4.06 o 
   0   4   8       49.37       50.91      2.02 o 
   1   4   8       21.65       21.60      1.95 o 
   2   4   8        7.28        8.61      1.46 o 
  -6   5   8       22.81       24.22      1.54 o 
  -5   5   8        0.79        1.33      0.57 o 
  -4   5   8       13.87       12.19      1.07 o 
  -3   5   8       56.91       59.24      2.44 o 
  -2   5   8        0.06        0.16      0.37 o 
  -1   5   8      174.59      174.66      7.71 o 
   0   5   8        9.92        8.77      1.14 o 
   1   5   8       13.80       14.29      1.79 o 
  -5   6   8      103.70      103.78      3.94 o 
  -4   6   8        2.46        4.42      0.72 o 
  -3   6   8       32.10       32.66      2.15 o 
  -2   6   8       61.36       68.53      3.57 o 
  -1   6   8       48.97       49.45      2.84 o 
   0   6   8        1.42        2.68      0.73 o 
   2  -9   9       16.94       16.65      1.95 o 
   3  -9   9        9.69        9.01      1.46 o 
   0  -8   9       53.51       55.70      3.49 o 
   1  -8   9       44.57       46.71      4.71 o 
   2  -8   9       13.28       15.51      1.79 o 
   3  -8   9      109.12      119.77      6.41 o 
   4  -8   9        1.02        1.62      0.73 o 
   5  -8   9       23.20       26.55      2.27 o 
  -2  -7   9        2.99        3.08      0.69 o 
  -1  -7   9        2.40        1.64      1.01 o 
   0  -7   9       31.00       31.80      1.67 o 
   1  -7   9       26.92       26.99      1.54 o 
   2  -7   9       22.06       25.06      1.37 o 
   3  -7   9       11.32       10.56      1.46 o 
   4  -7   9       64.06       68.50      5.32 o 
   5  -7   9       43.71       42.55      3.00 o 
  -3  -6   9       15.20       19.95      1.48 o 
  -2  -6   9       14.14       13.10      0.92 o 
  -1  -6   9       14.58       15.98      1.20 o 
   0  -6   9       26.63       33.31      1.69 o 
   1  -6   9      130.63      116.75      6.86 o 
   2  -6   9        0.01        0.73      0.39 o 
   3  -6   9       20.79       18.41      1.83 o 
   4  -6   9       10.66       12.27      2.40 o 
   5  -6   9        0.87        0.48      0.43 o 
   6  -6   9        1.14        0.99      0.81 o 
  -4  -5   9       10.90       12.42      1.46 o 
  -3  -5   9       83.55       83.64      3.23 o 
  -2  -5   9        8.55       11.13      0.94 o 
  -1  -5   9       96.08      102.20      3.50 o 
   0  -5   9       83.82       85.01      3.24 o 
   1  -5   9      236.44      230.38     10.03 o 
   2  -5   9       26.13       27.12      1.41 o 
   3  -5   9       33.35       40.74      1.87 o 
   4  -5   9      111.68      111.42      4.10 o 
   5  -5   9       73.65       76.11      3.07 o 
   6  -5   9       17.89       17.81      1.33 o 
  -4  -4   9       14.75       13.74      1.91 o 
  -3  -4   9        1.54        1.06      0.38 o 
  -2  -4   9        9.74       10.58      0.77 o 
  -1  -4   9      200.12      192.95      5.14 o 
   0  -4   9      284.29      269.46      8.85 o 
   1  -4   9      120.07      105.67      3.82 o 
   2  -4   9       46.55       49.25      2.06 o 
   3  -4   9       97.65       95.63      3.56 o 
   4  -4   9        2.40        3.63      0.60 o 
   5  -4   9       33.73       31.15      1.67 o 
   6  -4   9        0.00        0.28      0.45 o 
  -5  -3   9       17.82       19.46      1.65 o 
  -4  -3   9       48.02       42.03      1.64 o 
  -3  -3   9        9.77        9.49      0.74 o 
  -2  -3   9      399.15      403.01     10.25 o 
  -1  -3   9      128.52      119.25      3.33 o 
   0  -3   9       62.80       65.04      2.58 o 
   1  -3   9        0.51        0.93      0.34 o 
   2  -3   9       40.44       38.52      2.11 o 
   3  -3   9       15.14       13.69      0.92 o 
   4  -3   9        9.35        7.48      0.97 o 
   5  -3   9        2.80        2.89      0.60 o 
   6  -3   9       18.10       21.35      2.35 o 
  -5  -2   9       19.59       22.61      1.21 o 
  -4  -2   9      179.92      178.14      4.94 o 
  -3  -2   9      114.55      116.50      3.38 o 
  -2  -2   9      545.41      541.55     13.59 o 
  -1  -2   9        7.60        7.65      0.57 o 
   0  -2   9       25.30       19.72      1.11 o 
   1  -2   9       23.43       26.57      1.62 o 
   2  -2   9       25.85       23.71      1.66 o 
   3  -2   9        5.81        9.41      0.88 o 
   4  -2   9       10.47       10.31      1.66 o 
   5  -2   9        0.16        0.00      0.43 o 
   6  -2   9        0.14        0.00      0.73 o 
  -6  -1   9       20.86       21.61      1.21 o 
  -5  -1   9        0.07        0.00      0.38 o 
  -4  -1   9       26.75       26.25      1.20 o 
  -3  -1   9      193.54      192.11      5.17 o 
  -2  -1   9      457.42      463.15     11.64 o 
  -1  -1   9        5.87        5.22      0.85 o 
   0  -1   9      207.09      197.94      7.35 o 
   1  -1   9       20.48       17.92      1.06 o 
   2  -1   9      140.48      147.52      5.08 o 
   3  -1   9        2.29        1.50      0.43 o 
   4  -1   9       16.25       19.98      1.28 o 
   5  -1   9        0.34        1.22      0.81 o 
  -6   0   9       16.63       16.77      1.52 o 
  -5   0   9       32.45       32.63      1.43 o 
  -4   0   9        0.05        0.32      0.32 o 
  -3   0   9      252.21      261.80      6.82 o 
  -2   0   9       72.57       74.10      2.89 o 
  -1   0   9       65.63       71.73      2.14 o 
   0   0   9       54.23       53.62      2.21 o 
   1   0   9        8.40       11.25      0.92 o 
   2   0   9        3.21        2.63      0.77 o 
   3   0   9       36.70       35.28      3.41 o 
   4   0   9        4.71        6.58      1.30 o 
   5   0   9        0.00        0.00      0.65 o 
  -6   1   9        4.80        5.23      0.83 o 
  -5   1   9      289.16      300.52      7.92 o 
  -4   1   9       70.62       74.11      2.35 o 
  -3   1   9       45.24       43.75      1.54 o 
  -2   1   9       54.03       52.49      1.72 o 
  -1   1   9       47.90       47.95      1.58 o 
   0   1   9      117.11      113.67      4.10 o 
   1   1   9       25.88       26.44      1.41 o 
   2   1   9       84.08       87.44      3.36 o 
   3   1   9       21.13       25.58      2.19 o 
   4   1   9       19.46       19.24      2.27 o 
  -6   2   9       15.20       13.24      1.95 o 
  -5   2   9        3.71        3.66      1.10 o 
  -4   2   9       34.65       36.47      1.42 o 
  -3   2   9       74.23       72.94      2.26 o 
  -2   2   9       82.64       84.55      2.51 o 
  -1   2   9      185.89      193.48      6.77 o 
   0   2   9      111.44      116.18      4.19 o 
   1   2   9       20.70       21.06      1.83 o 
   2   2   9        1.10        1.62      0.81 o 
   3   2   9       55.48       59.92      3.90 o 
  -6   3   9        0.13        0.00      0.65 o 
  -5   3   9        3.20        2.84      0.64 o 
  -4   3   9       67.46       65.99      3.98 o 
  -3   3   9        4.06        3.23      0.58 o 
  -2   3   9       19.16       17.96      1.17 o 
  -1   3   9       20.82       19.07      0.90 o 
   0   3   9       10.39        8.44      1.22 o 
   1   3   9       30.79       29.23      2.27 o 
   2   3   9       52.29       48.64      3.33 o 
  -6   4   9        0.61        0.15      0.53 o 
  -5   4   9       46.32       48.84      2.28 o 
  -4   4   9        2.98        2.91      0.77 o 
  -3   4   9       35.71       34.77      1.70 o 
  -2   4   9       14.87       15.10      1.07 o 
  -1   4   9        6.45        8.20      0.97 o 
   0   4   9      127.28      130.73      6.74 o 
   1   4   9        8.25        8.12      1.38 o 
  -5   5   9        1.64        1.75      0.60 o 
  -4   5   9       88.23       79.67      5.44 o 
  -3   5   9        6.97        7.38      0.84 o 
  -2   5   9      108.34      114.24      5.36 o 
  -1   5   9        1.52        0.00      0.32 o 
   1  -8  10       15.51       18.61      1.34 o 
   2  -8  10        0.18        0.00      0.41 o 
  -1  -7  10        0.48        0.63      0.54 o 
   0  -7  10       17.28       17.99      1.38 o 
   1  -7  10        4.50        3.80      0.69 o 
   2  -7  10       48.44       46.76      2.96 o 
   3  -7  10        3.56        3.70      0.63 o 
   4  -7  10       26.73       30.26      3.82 o 
  -2  -6  10       11.81       18.71      1.62 o 
  -1  -6  10       78.81       80.81      3.27 o 
   0  -6  10       19.14       17.90      1.18 o 
   1  -6  10       21.23       22.40      1.38 o 
   2  -6  10        5.84        6.17      0.77 o 
   3  -6  10        2.34        2.40      0.52 o 
   4  -6  10       13.35       11.45      1.06 o 
   5  -6  10        3.00        2.89      0.66 o 
  -3  -5  10        1.03        1.48      0.46 o 
  -2  -5  10        0.03        0.08      0.57 o 
  -1  -5  10       17.53       20.18      1.29 o 
   0  -5  10        0.66        0.65      0.40 o 
   1  -5  10       49.02       50.68      2.21 o 
   2  -5  10        8.80        6.50      0.75 o 
   3  -5  10      145.88      144.45      5.11 o 
   4  -5  10        2.60        2.26      0.60 o 
   5  -5  10       23.67       28.02      1.64 o 
  -4  -4  10       15.00       15.57      1.06 o 
  -3  -4  10        1.45        1.46      0.43 o 
  -2  -4  10       11.92        8.52      0.95 o 
  -1  -4  10       43.15       46.72      2.12 o 
   0  -4  10       49.52       46.59      2.06 o 
   1  -4  10       16.62       15.83      1.03 o 
   2  -4  10        2.71        2.38      0.52 o 
   3  -4  10       15.46       15.39      1.11 o 
   4  -4  10        1.10        1.85      1.50 o 
   5  -4  10        8.76        7.86      1.06 o 
  -4  -3  10       28.95       26.53      1.26 o 
  -3  -3  10       17.67       18.20      0.98 o 
  -2  -3  10        0.02        0.09      0.29 o 
  -1  -3  10        7.26        4.31      0.66 o 
   0  -3  10        0.58        0.86      0.39 o 
   1  -3  10       67.00       60.50      2.47 o 
   2  -3  10       82.23       78.11      3.04 o 
   3  -3  10        0.26        0.00      0.32 o 
   4  -3  10       20.77       17.34      1.20 o 
   5  -3  10        0.42        0.00      0.57 o 
  -5  -2  10       26.58       25.13      1.28 o 
  -4  -2  10       15.27       15.49      1.01 o 
  -3  -2  10       21.00       20.30      1.03 o 
  -2  -2  10       45.53       48.20      1.68 o 
  -1  -2  10      110.56      104.57      3.84 o 
   0  -2  10        1.67        1.18      0.40 o 
   1  -2  10       13.59       11.49      0.95 o 
   2  -2  10        6.20        5.23      0.66 o 
   3  -2  10       25.64       24.61      1.41 o 
   4  -2  10       23.70       26.31      1.71 o 
   5  -2  10        4.32        3.33      1.14 o 
  -5  -1  10        0.18        0.27      0.64 o 
  -4  -1  10      139.00      145.50      4.17 o 
  -3  -1  10       31.59       31.97      1.33 o 
  -2  -1  10      228.45      223.23      5.90 o 
  -1  -1  10        0.31        0.61      0.39 o 
   0  -1  10      465.17      419.00     24.44 o 
   1  -1  10       23.48       20.61      1.23 o 
   2  -1  10      112.01      114.32      4.16 o 
   3  -1  10        2.06        1.79      0.52 o 
   4  -1  10       20.24       22.41      2.11 o 
  -5   0  10        1.72        1.49      0.46 o 
  -4   0  10      146.44      149.06      4.23 o 
  -3   0  10       39.13       37.59      1.83 o 
  -2   0  10        0.31        0.65      0.28 o 
  -1   0  10       42.87       44.22      1.94 o 
   0   0  10       23.26       19.16      1.14 o 
   1   0  10       58.15       68.76      5.12 o 
   2   0  10       67.03       68.21      2.81 o 
   3   0  10       25.92       30.53      2.44 o 
   4   0  10       23.13       20.87      2.35 o 
  -5   1  10       13.43       12.21      0.91 o 
  -4   1  10        0.03        0.20      0.33 o 
  -3   1  10        7.21        7.25      0.80 o 
  -2   1  10        8.74        7.81      0.62 o 
  -1   1  10        0.71        0.53      0.33 o 
   0   1  10       18.72       16.72      1.12 o 
   1   1  10        3.79        4.53      1.42 o 
   2   1  10        9.31        9.50      1.46 o 
   3   1  10        3.41        3.09      1.06 o 
  -5   2  10       40.25       48.57      2.30 o 
  -4   2  10       50.77       47.84      2.20 o 
  -3   2  10        1.56        0.53      0.51 o 
  -2   2  10       53.62       51.20      1.72 o 
  -1   2  10        1.85        1.61      0.45 o 
   0   2  10       27.12       27.77      1.52 o 
   1   2  10       15.36       12.75      1.62 o 
   2   2  10        6.40        6.90      1.38 o 
  -5   3  10        0.23        0.69      0.69 o 
  -4   3  10       40.90       43.71      2.09 o 
  -3   3  10       13.88       15.00      1.13 o 
  -2   3  10       23.50       27.54      1.16 o 
  -1   3  10        5.08        4.40      0.68 o 
   0   3  10        0.86        1.30      0.73 o 
   1   3  10        4.61        4.87      1.14 o 
  -4   4  10        0.16        0.00      0.41 o 
  -3   4  10        3.17        1.26      0.49 o 
  -2   4  10        8.93        5.11      1.75 o 
   0   4  10        0.23        0.00      0.73 o 
   1  -7  11       20.59       21.73      1.41 o 
   2  -7  11        0.13        0.00      0.43 o 
   3  -7  11        1.94        2.73      0.63 o 
  -1  -6  11       22.03       19.57      1.52 o 
   0  -6  11        0.06        0.63      0.81 o 
   1  -6  11        5.31        4.54      0.72 o 
   2  -6  11        5.07        5.71      0.77 o 
   3  -6  11       14.35       15.92      1.26 o 
   4  -6  11        4.30        2.19      0.60 o 
  -2  -5  11        0.74        1.10      0.69 o 
  -1  -5  11        3.94        3.51      0.69 o 
   0  -5  11        0.00        0.00      0.39 o 
   1  -5  11        6.03        7.51      0.83 o 
   2  -5  11        2.40        1.82      0.53 o 
   3  -5  11        6.40        7.94      0.89 o 
   4  -5  11        1.36        0.70      0.49 o 
  -3  -4  11      110.83      119.89      7.79 o 
  -2  -4  11        0.37        0.07      0.43 o 
  -1  -4  11      179.72      174.05      6.11 o 
   0  -4  11        0.24        0.08      0.37 o 
   1  -4  11       74.76       74.26      2.98 o 
   2  -4  11        1.59        0.88      0.43 o 
   3  -4  11        1.18        3.23      0.63 o 
   4  -4  11        0.27        0.10      0.41 o 
  -4  -3  11        4.39        5.81      0.67 o 
  -3  -3  11        3.56        5.60      0.93 o 
  -2  -3  11       17.97       17.25      2.07 o 
  -1  -3  11        1.90        2.25      0.52 o 
   0  -3  11        7.23        6.21      1.79 o 
   1  -3  11       11.85        9.82      2.15 o 
   2  -3  11       18.86       17.29      1.42 o 
   3  -3  11        0.06        0.15      0.37 o 
   4  -3  11        0.48        0.86      0.49 o 
  -4  -2  11        6.13        5.97      0.70 o 
  -3  -2  11        0.44        0.00      0.40 o 
  -2  -2  11       37.44       35.81      1.80 o 
  -1  -2  11       21.22       16.94      1.19 o 
   0  -2  11        5.40        5.01      0.68 o 
   1  -2  11      141.51      129.78      4.70 o 
   2  -2  11       14.33       11.22      1.58 o 
   3  -2  11       29.47       31.73      2.76 o 
   4  -2  11        0.01        0.00      0.43 o 
  -4  -1  11        3.19        3.51      0.56 o 
  -3  -1  11       26.38       27.04      1.54 o 
  -2  -1  11        0.62        0.27      0.39 o 
  -1  -1  11       46.37       48.16      2.17 o 
   0  -1  11        0.03        0.41      0.53 o 
   1  -1  11        0.19        0.00      0.57 o 
   2  -1  11       22.98       24.57      1.46 o 
   3  -1  11        1.92        1.65      0.54 o 
  -4   0  11        5.14        3.78      0.56 o 
  -3   0  11        9.49       10.29      1.16 o 
  -2   0  11        0.04        0.00      0.33 o 
  -1   0  11        1.61        1.14      0.45 o 
   0   0  11       27.55       23.93      2.07 o 
   1   0  11       16.29       15.36      1.14 o 
   2   0  11        2.70        2.60      0.63 o 
   3   0  11       11.86       12.83      1.79 o 
  -4   1  11        0.58        0.40      0.34 o 
  -3   1  11       28.56       27.58      1.23 o 
  -2   1  11       23.67       22.39      1.58 o 
  -1   1  11       91.85       77.37      3.25 o 
   0   1  11        0.57        0.65      0.40 o 
   1   1  11       18.71       18.32      1.23 o 
   2   1  11        0.08        0.08      0.65 o 
  -4   2  11        0.29        0.00      0.47 o 
  -3   2  11       23.56       27.87      1.49 o 
  -2   2  11       15.74       16.61      1.71 o 
  -1   2  11        8.07       10.36      1.01 o 
   0   2  11        0.00        0.00      0.43 o 
   1   2  11        0.52        0.00      0.57 o 
  -3   3  11        0.09        0.01      0.30 o 
  -2   3  11       13.31       16.56      2.03 o 
  -1   3  11       18.65       20.57      2.03 o 
  -1  -5  12        0.01        0.18      0.49 o 
   0  -5  12       29.14       30.95      1.74 o 
   1  -5  12        0.16        0.77      0.49 o 
   2  -5  12        0.00        0.28      0.43 o 
  -2  -4  12        9.11        9.83      1.12 o 
  -1  -4  12       31.01       32.94      1.81 o 
   0  -4  12        0.77        0.98      0.53 o 
   1  -4  12       99.50       98.81      3.82 o 
   2  -4  12        4.18        6.29      1.26 o 
   3  -4  12       44.63       39.82      1.98 o 
  -2  -3  12        0.42        0.64      0.49 o 
  -1  -3  12        0.23        0.37      0.45 o 
   0  -3  12       35.40       36.75      1.86 o 
   1  -3  12        0.75        0.04      0.49 o 
   2  -3  12       25.13       31.84      1.75 o 
   3  -3  12       16.52       15.89      1.32 o 
  -3  -2  12       14.65       12.83      1.19 o 
  -2  -2  12        5.86        7.21      0.89 o 
  -1  -2  12       10.07        8.64      0.91 o 
   0  -2  12        0.66        0.90      0.45 o 
   1  -2  12        2.56        3.22      0.62 o 
   2  -2  12        7.13        4.62      0.75 o 
  -3  -1  12       46.37       48.85      2.35 o 
  -2  -1  12        2.36        2.13      0.77 o 
  -1  -1  12        9.80       12.58      1.11 o 
   0  -1  12        0.20        0.05      0.39 o 
   1  -1  12        5.58        7.72      0.89 o 
   2  -1  12        0.01        0.00      0.40 o 
  -3   0  12        6.11        4.75      0.74 o 
  -2   0  12       46.03       45.19      2.16 o 
  -1   0  12       11.39        9.02      0.95 o 
   0   0  12       62.00       61.24      2.68 o 
   1   0  12        2.76        3.53      0.66 o 
  -2   1  12        0.16        0.18      0.41 o 
  -1   1  12       19.80       25.07      2.15 o 
   0   1  12       11.61        9.57      1.34 o 
                                                 
